# Supplementary material for: Role of Bean Yellow Mosaic Virus P1 and HC-Pro in Enhancing Gene Expression and Suppressing RNA Silencing in Nicotiana benthamiana
Source: Life (Basel). 2025 Mar 15;15(3):472. doi: 10.3390/life15030472 (PMC11944257; doi:10.3390/life15030472)
Supplement: Supplementary file 1 [file life-15-00472-s001.zip › Table S1.xlsx]

## Sheet: Table S1
Table S1. Oligonucleotide sequences for vector constructs.
Primer name	Sequence (5’-3’)
BYMV_P1/HC-Pro_For	CGCATTCAGACCTTCAAACA
BYMV_P1/HC-Pro_Rev	CGAATGGCTCGTGCTCTATTATCCT
opEGF_IF_For	GGACTCTAGAGGATCCGCCACCATGAACTCTGATTCAG
opEGF_IF_Rev	GAAATTCGGGGGATCTTAGTGGTGATGGTGATGATGACC
HcPro_IF_For	ATCTATCTCTCTCGAGAGCCACCATGGCACTCATCTTTGGCAC
HcPro_IF_Rev	TATGGAGAAACTCGATTAGATCTTATCATCGTCATCCTTGTAATCCATCGATTCTCCAACATTGTTTTCATTTCGGA
V9-1A_IF_For	ATCTATCTCTCTCGAGagccaccATGTCAGCTGGTGACTTATTCTGGAAGG
V9-1A_IF_Rev	ccttgtaatccatcgatCCACCAACTCTATAATACTTCAGTTCAGATTC
ByHcPR-delta_IF_For	AAGTTCATCAATAAAATTTCTTCGAAGACCCACA
ByHcPR-delta_IF_Rev	TTTATTGATGAACTTGCTGAGATCATTCCTCT
V9-1A_delta_Rev	TCCTATAGCTAACTCTCGAGCTCCGTTCGGCAACTTCCTG
