# Supplementary material for: Role of Bean Yellow Mosaic Virus P1 and HC-Pro in Enhancing Gene Expression and Suppressing RNA Silencing in Nicotiana benthamiana
Source: Life (Basel). 2025 Mar 15;15(3):472. doi: 10.3390/life15030472 (PMC11944257; doi:10.3390/life15030472)
Supplement: Supplementary file 1 [file life-15-00472-s001.zip › Table S2.xlsx]

## Sheet: Table S2
Table S2. Oligonucleotide sequences for quantitative real-time PCR analyses.
Gene name	Accession numbers	primer name	Sequence (5’-3’)
NbDCL2	FM986781	NbDCL2_F	GGTGGCTCATTCCTGGTGAT
		NbDCL2_R	CTGAGCTGAGGAAGGCACC
NbDCL4	FM986783	NbDCL4_F	GCATACACGGTCAATGTGGTA
		NbDCL4_R	GTCAACTACAAAAGCGCCAAC
NbAGO1-1	DQ321488	NbAGO1-1_F	ATTTCCTTCCGTCGAGCAAC
		NbAGO1-1_R	GGGGCTGATAGTTGGGTTCT
NbAGO1-2	DQ321489	NbAGO1-2_F	ACGGTGGTTCAGTAACAAGTGGG
		NbAGO1-2_R	CCCTCTTCACATTATCCTTGAGCGC
NbAGO2	JF815524	NbAGO2_F	CATTTGAACCTCCTTTCTATCGAC
		NbAGO2_R	CATACCTCTAGAAGTGAGGACCAC
NbRDR6	AY722008	NbRDR6_F	CTTGTGACCATGCCGTTTGA
		NbRDR6_R	TCCAGCAGATACTTCACCCTC
BYMV_HcPro	AB439730	BYMV_HcPro_F	GGCAATATGTATATAGCAAAGGACGG
		BYMV_HcPro_R	TTGGCCATTCACCTAGCTTTGG
NbGAPDH	CM067336.1	NbGAPDH_F	AGCTCAAGGGAATTCTCGATG
		NbGAPDH_R	AACCTTAACCATGTCATCTCCC
GFP	MN517551	GFP_608_F	CGACAACCACTACCTGAGCAC
		GFP_RT-PCR_R	CTTGTACAGCTCGTCCATGCCG
NbPP2A	MF996339	NbPP2A_F	GACCCTGATGTTGATGTTCGCT
		NbPP2A_R	GAGGGATTTGAAGAGAFATTTC
