# Supplementary material for: Role of Bean Yellow Mosaic Virus P1 and HC-Pro in Enhancing Gene Expression and Suppressing RNA Silencing in Nicotiana benthamiana
Source: Life (Basel). 2025 Mar 15;15(3):472. doi: 10.3390/life15030472 (PMC11944257; doi:10.3390/life15030472)
Supplement: Supplementary file 1 [file life-15-00472-s001.zip › Table S3.xlsx]

## Sheet: Table S3
Table S3. Raw data used for qRT-PCR for Figure 2 and 3.
				GAPDH		GFP					GFP	DCL2					DCL2	DCL4					DCL4	DCL3					DCL3	RDR6					RDR6	AGO1-1					AGO1-1	AGO1-2					AGO1-2	AGO4
Sample	DAI	type	replicate	GAPDH _Ct	avr_Ct	CT값	ΔCt	ΔΔCt	2＾-(ΔΔCt)		Ratio(2＾/avr)	DCL2 Ct	ΔCt	ΔΔCt	2＾-(ΔΔCt)		Ratio(2＾/avr)	DCL4 Ct	ΔCt	ΔΔCt	2＾-(ΔΔCt)		Ratio(2＾/avr)	DCL3 Ct	ΔCt	ΔΔCt	2＾-(ΔΔCt)		Ratio(2＾/avr)	RDR6 Ct	ΔCt	ΔΔCt	2＾-(ΔΔCt)		Ratio(2＾/avr)	AGO1-1 Ct	ΔCt	ΔΔCt	2＾-(ΔΔCt)		Ratio(2＾/avr)	AGO1-2 Ct	ΔCt	ΔΔCt	2＾-(ΔΔCt)		Ratio(2＾/avr)	AGO4 Ct	ΔCt
#9-10	0	Calibrator	1	11.72	11.675	23	11.28	-0.395	1.31494	1.28646	1.02214	21.86	10.14	-1.535	2.89788	2.18677	1.32519	23.95	12.23	0.555	0.680657	0.675489	1.00765	22.63	10.91	-0.765	1.69937	1.6589	1.02439	21.89	10.17	-1.505	2.83825	2.27617	1.24694	21.12	9.4	-2.275	4.83998	5.13066	0.943343	19.27	7.55	-4.125	17.4481	13.3543	1.30656	22.1	10.38
-HcPro		Calibrator	1	11.64	11.675	22.85	11.21	-0.465	1.38032		1.07296	22.3	10.66	-1.015	2.0209		0.924151	24.06	12.42	0.745	0.596668		0.883313	22.45	10.81	-0.865	1.82134		1.09792	22.22	10.58	-1.095	2.13613		0.938476	21.09	9.45	-2.225	4.67511		0.911209	19.5	7.86	-3.815	14.0744		1.05392	22.25	10.61
		Calibrator	1	11.72	11.675	23.2	11.48	-0.195	1.14472		0.889824	22.39	10.67	-1.005	2.00694		0.917767	23.72	12	0.325	0.798298		1.18181	22.65	10.93	-0.745	1.67597		1.01029	22.29	10.57	-1.105	2.15099		0.945004	20.9	9.18	-2.495	5.63728		1.09874	19.86	8.14	-3.535	11.5915		0.868002	22.1	10.38
		Calibrator	1	11.62	11.675	22.91	11.29	-0.385	1.30586		1.01508	22.43	10.81	-0.865	1.82134		0.832891	23.97	12.35	0.675	0.626332		0.927228	22.77	11.15	-0.525	1.43893		0.8674	22.31	10.69	-0.985	1.97931		0.869581	20.87	9.25	-2.425	5.37029		1.0467	19.93	8.31	-3.365	10.3031		0.771517	22.28	10.66
	1	test	2	12.94	13.3375	11.42	-1.52	-14.8575	29686.1		23075.8	23.57	10.63	-2.7075	6.53189		2.98701	24.85	11.91	-1.4275	2.6898		3.98201	23.5	10.56	-2.7775	6.85663		4.13323	23.33	10.39	-2.9475	7.71411		3.38908	22.49	9.55	-3.7875	13.8086		2.6914	20.33	7.39	-5.9475	61.7129		4.62121	23.25	10.31
		test	2	12.87	13.3375	11.42	-1.45	-14.7875	28280.1		21982.9	23.79	10.92	-2.4175	5.34244		2.44308	24.83	11.96	-1.3775	2.59818		3.84637	23.51	10.64	-2.6975	6.48677		3.91027	23.41	10.54	-2.7975	6.95235		3.05441	22.51	9.64	-3.6975	12.9735		2.52863	20.46	7.59	-5.7475	53.7242		4.023	23.74	10.87
		test	2	13.77	13.3375	12.63	-1.14	-14.4775	22811.9		17732.3	23.91	10.14	-3.1975	9.17368		4.19509	24.54	10.77	-2.5675	5.92781		8.77559	23.4	9.63	-3.7075	13.0638		7.87494	23.68	9.91	-3.4275	10.7592		4.72689	23.03	9.26	-4.0775	16.883		3.29061	20.62	6.85	-6.4875	89.7288		6.71911	25.2	11.43
		test	2	13.77	13.3375	12.62	-1.15	-14.4875	22970.6		17855.6	24.22	10.45	-2.8875	7.39987		3.38393	24.59	10.82	-2.5175	5.72589		8.47666	23.55	9.78	-3.5575	11.7737		7.09729	23.86	10.09	-3.2475	9.49719		4.17244	23.15	9.38	-3.9575	15.5355		3.02798	20.57	6.8	-6.5375	92.8931		6.95606	25.45	11.68
	2	test	3	14.61	14.5575	13.54	-1.07	-15.6275	50622.8		39350.4	23.66	9.05	-5.5075	45.4907		20.8027	23.6	8.99	-5.5675	47.4225		70.2047	25.05	10.44	-4.1175	17.3577		10.4633	23.27	8.66	-5.8975	59.6107		26.189	22.63	8.02	-6.5375	92.8931		18.1055	19.77	5.16	-9.3975	674.418		50.5021	25.92	11.31
		test	3	14.62	14.5575	13.59	-1.03	-15.5875	49238.5		38274.4	23.88	9.26	-5.2975	39.3284		17.9847	23.7	9.08	-5.4775	44.5545		65.9589	25.06	10.44	-4.1175	17.3577		10.4633	23.46	8.84	-5.7175	52.6186		23.1172	22.7	8.08	-6.4775	89.109		17.3679	19.34	4.72	-9.8375	914.919		68.5113	25.96	11.34
		test	3	14.49	14.5575	13.6	-0.89	-15.4475	44684.9		34734.8	23.87	9.38	-5.1775	36.1895		16.5493	23.67	9.18	-5.3775	41.5708		61.5419	24.98	10.49	-4.0675	16.7664		10.1069	23.17	8.68	-5.8775	58.79		25.8285	22.44	7.95	-6.6075	97.5115		19.0056	19.55	5.06	-9.4975	722.824		54.1268	25.82	11.33
		test	3	14.51	14.5575	13.58	-0.93	-15.4875	45941.2		35711.3	23.84	9.33	-5.2275	37.4657		17.1329	23.87	9.36	-5.1975	36.6947		54.3232	25.08	10.57	-3.9875	15.862		9.56171	23.51	9	-5.5575	47.0949		20.6904	22.44	7.93	-6.6275	98.8727		19.2709	19.24	4.73	-9.8275	908.599		68.0381	25.82	11.31
	3	test	4	14.79	14.6575	14.93	0.14	-14.5175	23453.2		18230.8	23.81	9.02	-5.6375	49.7802		22.7643	23.54	8.75	-5.9075	60.0253		88.8621	24.65	9.86	-4.7975	27.8094		16.7637	23.39	8.6	-6.0575	66.6023		29.2607	22.4	7.61	-7.0475	132.284		25.7831	20	5.21	-9.4475	698.202		52.283	26.72	11.93
		test	4	14.85	14.6575	14.89	0.04	-14.6175	25136.6		19539.3	23.82	8.97	-5.6875	51.5357		23.5671	23.66	8.81	-5.8475	57.5802		85.2422	24.54	9.69	-4.9675	31.2872		18.8602	23.36	8.51	-6.1475	70.8895		31.1442	22.35	7.5	-7.1575	142.765		27.8259	20.22	5.37	-9.2875	624.908		46.7946	26.56	11.71
		test	4	14.56	14.6575	14.1	-0.46	-15.1175	35548.5		27632.8	24.01	9.45	-5.2075	36.9499		16.8971	23.29	8.73	-5.9275	60.8633		90.1026	24.26	9.7	-4.9575	31.0711		18.7299	23.39	8.83	-5.8275	56.7874		24.9487	22.63	8.07	-6.5875	96.169		18.744	19.98	5.42	-9.2375	603.621		45.2006	26.32	11.76
		test	4	14.43	14.6575	14.03	-0.4	-15.0575	34100.4		26507.1	24.04	9.61	-5.0475	33.0711		15.1233	23.48	9.05	-5.6075	48.7557		72.1784	24.16	9.73	-4.9275	30.4316		18.3444	23.22	8.79	-5.8675	58.384		25.6501	22.66	8.23	-6.4275	86.0737		16.7763	20.36	5.93	-8.7275	423.876		31.7409	26.58	12.15
#9-1A	0	Calibrator	5	12.23	12.2275	23.25	11.02	-1.2075	2.30937		1.79513	22.28	10.05	-2.1775	4.52369		2.06867	23.63	11.4	-0.8275	1.77461		2.62715	22.7	10.47	-1.7575	3.38112		2.03816	22.18	9.95	-2.2775	4.84837		2.13006	21.47	9.24	-2.9875	7.93098		1.5458	20.96	8.73	-3.4975	11.2941		0.845731	22.55	10.32
+HcPro		Calibrator	5	12.48	12.2275	22.92	10.44	-1.7875	3.45216		2.68346	22.64	10.16	-2.0675	4.1916		1.9168	23.91	11.43	-0.7975	1.73809		2.57308	22.61	10.13	-2.0975	4.27967		2.57982	22.3	9.82	-2.4075	5.30554		2.33091	21.46	8.98	-3.2475	9.49719		1.85106	21.27	8.79	-3.4375	10.834		0.811279	22.74	10.26
		Calibrator	5	12.06	12.2275	22.07	10.01	-2.2175	4.65087		3.61524	22.32	10.26	-1.9675	3.9109		1.78844	24.1	12.04	-0.1875	1.13879		1.68587	22.31	10.25	-1.9775	3.9381		2.37392	22.19	10.13	-2.0975	4.27967		1.88021	21.27	9.21	-3.0175	8.09763		1.57828	20.5	8.44	-3.7875	13.8086		1.03402	22.99	10.93
		Calibrator	5	12.14	12.2275	22.21	10.07	-2.1575	4.46141		3.46797	22.76	10.62	-1.6075	3.04723		1.39349	24.2	12.06	-0.1675	1.12311		1.66266	22.44	10.3	-1.9275	3.80395		2.29305	22.31	10.17	-2.0575	4.16264		1.82879	21.33	9.19	-3.0375	8.21067		1.60031	20.37	8.23	-3.9975	15.9723		1.19604	22.83	10.69
	1	test	6	13.48	13.5575	12	-1.48	-15.0375	33630.9		26142.2	23.86	10.38	-3.1775	9.04738		4.13733	24.73	11.25	-2.3075	4.95025		7.32839	23.3	9.82	-3.7375	13.3383		8.04041	23.59	10.11	-3.4475	10.9094		4.79288	22.78	9.3	-4.2575	19.1265		3.72788	19.95	6.47	-7.0875	136.004		10.1843	24.28	10.8
		test	6	13.63	13.5575	12.05	-1.58	-15.1375	36044.7		28018.5	24.41	10.78	-2.7775	6.85663		3.13551	24.96	11.33	-2.2275	4.68322		6.93308	23.54	9.91	-3.6475	12.5316		7.55415	23.61	9.98	-3.5775	11.9381		5.24481	22.84	9.21	-4.3475	20.3577		3.96784	19.98	6.35	-7.2075	147.8		11.0676	24.64	11.01
		test	6	13.56	13.5575	12.42	-1.14	-14.6975	26569.8		20653.4	24.29	10.73	-2.8275	7.09843		3.24608	24.05	10.49	-3.0675	8.38319		12.4106	23.09	9.53	-4.0275	16.3079		9.83053	23.44	9.88	-3.6775	12.7949		5.62125	22.87	9.31	-4.2475	18.9944		3.70213	20.58	7.02	-6.5375	92.8931		6.95606	24.81	11.25
		test	6	13.56	13.5575	12.42	-1.14	-14.6975	26569.8		20653.4	24.37	10.81	-2.7475	6.71552		3.07098	24.18	10.62	-2.9375	7.66083		11.3412	23.22	9.66	-3.8975	14.9027		8.98345	23.61	10.05	-3.5075	11.3727		4.99641	22.89	9.33	-4.2275	18.7329		3.65116	20.38	6.82	-6.7375	106.706		7.99041	25.09	11.53
	2	test	7	13.92	13.98	10.77	-3.15	-17.13	143431		111493	23.59	9.67	-4.31	19.8353		9.07061	23.57	9.65	-4.33	20.1122		29.7743	24.16	10.24	-3.74	13.3614		8.05436	23.09	9.17	-4.81	28.0514		12.3239	22.52	8.6	-5.38	41.6429		8.11648	19.62	5.7	-8.28	310.834		23.276	24.65	10.73
		test	7	14.01	13.98	10.72	-3.29	-17.27	158048		122855	24.08	10.07	-3.91	15.0324		6.87424	23.75	9.74	-4.24	18.8959		27.9736	23.91	9.9	-4.08	16.9123		10.1949	23.24	9.23	-4.75	26.9087		11.8219	22.36	8.35	-5.63	49.5221		9.65218	19.58	5.57	-8.41	340.144		25.4708	24.89	10.88
		test	7	14.01	13.98	10.78	-3.23	-17.21	151609		117850	23.88	9.87	-4.11	17.2677		7.89643	23.32	9.31	-4.67	25.4572		37.687	23.76	9.75	-4.23	18.7654		11.3119	22.89	8.88	-5.1	34.2968		15.0677	22.3	8.29	-5.69	51.6251		10.0621	19.37	5.36	-8.62	393.44		29.4617	25.55	11.54
		test	7	13.98	13.98	10.73	-3.25	-17.23	153726		119495	23.94	9.96	-4.02	16.2234		7.41887	23.41	9.43	-4.55	23.4254		34.6791	23.7	9.72	-4.26	19.1597		11.5496	22.99	9.01	-4.97	31.3414		13.7694	22.39	8.41	-5.57	47.5048		9.25899	19.52	5.54	-8.44	347.291		26.006	25.96	11.98
	3	test	8	14.35	14.2575	12.39	-1.96	-16.2175	76199.8		59232.1	23.91	9.56	-4.6975	25.9471		11.8655	28.17	13.82	-0.4375	1.35426		2.00485	24.04	9.69	-4.5675	23.7113		14.2933	23.56	9.21	-5.0475	33.0711		14.5293	22.4	8.05	-6.2075	73.8999		14.4036	19.93	5.58	-8.6775	409.438		30.6597	24.87	10.52
		test	8	14.35	14.2575	12.36	-1.99	-16.2475	77800.9		60476.7	23.94	9.59	-4.6675	25.4131		11.6213	30.49	16.14	1.8825	0.271213		0.401507	24.11	9.76	-4.4975	22.5882		13.6164	23.37	9.02	-5.2375	37.7263		16.5745	22.68	8.33	-5.9275	60.8633		11.8626	19.97	5.62	-8.6375	398.242		29.8213	25.1	10.75
		test	8	14.12	14.2575	12.26	-1.86	-16.1175	71096.9		55265.5	23.3	9.18	-5.0775	33.766		15.4411	29.29	15.17	0.9125	0.531264		0.786488	24.11	9.99	-4.2675	19.2595		11.6098	22.74	8.62	-5.6375	49.7802		21.8702	21.84	7.72	-6.5375	92.8931		18.1055	19.23	5.11	-9.1475	567.116		42.467	25.4	11.28
		test	8	14.21	14.2575	12.29	-1.92	-16.1775	74116.1		57612.4	23.42	9.21	-5.0475	33.0711		15.1233	29.49	15.28	1.0225	0.492263		0.72875	23.96	9.75	-4.5075	22.7454		13.7111	22.82	8.61	-5.6475	50.1264		22.0223	21.89	7.68	-6.5775	95.5047		18.6145	19.16	4.95	-9.3075	633.631		47.4478	25.18	10.97
		HcPro	GFP	DCL2	DCL4	DCL3	RDR6	AGO1-1	AGO1-2	AGO4	AGO2
Sample	DAI	Ratio(2＾/avr)	Ratio(2＾/avr)	Ratio(2＾/avr)	Ratio(2＾/avr)	Ratio(2＾/avr)	Ratio(2＾/avr)	Ratio(2＾/avr)	Ratio(2＾/avr)	Ratio(2＾/avr)	Ratio(2＾/avr)
#9-10	0	1.57127	1.02214	1.32519	1.00765	1.02439	1.24694	0.943343	1.30656	1.08807	1.35299
-HcPro		0.647043	1.07296	0.924151	0.883313	1.09792	0.938476	0.911209	1.05392	0.927729	1.0542
		0.807724	0.889824	0.917767	1.18181	1.01029	0.945004	1.09874	0.868002	1.08807	0.815722
		0.97396	1.01508	0.832891	0.927228	0.8674	0.869581	1.0467	0.771517	0.896127	0.777088
	1	2.41904	23075.8	2.98701	3.98201	4.13323	3.38908	2.6914	4.62121	3.6157	3.1354
		2.46987	21982.9	2.44308	3.84637	3.91027	3.05441	2.52863	4.023	2.45254	2.39272
		2.89675	17732.3	4.19509	8.77559	7.87494	4.72689	3.29061	6.71911	1.66356	3.50314
		5.07861	17855.6	3.38393	8.47666	7.09729	4.17244	3.02798	6.95606	1.39888	3.47895
	2	39.2449	39350.4	20.8027	70.2047	10.4633	26.189	18.1055	50.5021	4.21133	23.0813
		33.4616	38274.4	17.9847	65.9589	10.4633	23.1172	17.3679	68.5113	4.12466	21.6854
		21.1771	34734.8	16.5493	61.5419	10.1069	25.8285	19.0056	54.1268	4.15335	15.1228
		25.892	35711.3	17.1329	54.3232	9.56171	20.6904	19.2709	68.0381	4.21133	13.9158
	3	3.74362	18230.8	22.7643	88.8621	16.7637	29.2607	25.7831	52.283	2.93686	16.2082
		6.08153	19539.3	23.5671	85.2422	18.8602	31.1442	27.8259	46.7946	3.42066	16.5487
		5.07861	27632.8	16.8971	90.1026	18.7299	24.9487	18.744	45.2006	3.30414	10.1869
		10.0174	26507.1	15.1233	72.1784	18.3444	25.6501	16.7763	31.7409	2.52149	8.44823
#9-1A	0	17.4413	1.79513	2.06867	2.62715	2.03816	2.13006	1.5458	0.845731	1.66356	2.69195
+HcPro		23.0139	2.68346	1.9168	2.57308	2.57982	2.33091	1.85106	0.811279	1.73421	2.9869
		23.8255	3.61524	1.78844	1.68587	2.37392	1.88021	1.57828	1.03402	1.08996	2.67335
		32.0985	3.46797	1.39349	1.66266	2.29305	1.82879	1.60031	1.19604	1.28723	2.4771
	1	7509.15	26142.2	4.13733	7.32839	8.04041	4.79288	3.72788	10.1843	2.99857	4.31287
		7666.93	28018.5	3.13551	6.93308	7.55415	5.24481	3.96784	11.0676	2.59238	4.13719
		7509.15	20653.4	3.24608	12.4106	9.83053	5.62125	3.70213	6.95606	2.19508	3.1354
		7006.29	20653.4	3.07098	11.3412	8.98345	4.99641	3.65116	7.99041	1.80785	3.43105
	2	23771.3	111493	9.07061	29.7743	8.05436	12.3239	8.11648	23.276	4.21863	13.748
		21423.9	122855	6.87424	27.9736	10.1949	11.8219	9.65218	25.4708	3.80204	12.3904
		16925.8	117850	7.89643	37.687	11.3119	15.0677	10.0621	29.4617	2.40623	13.8436
		16012.8	119495	7.41887	34.6791	11.5496	13.7694	9.25899	26.006	1.77372	12.5634
	3	50515.3	59232.1	11.8655	2.00485	14.2933	14.5293	14.4036	30.6597	5.91458	7.61398
		50866.7	60476.7	11.6213	0.401507	13.6164	16.5745	11.8626	29.8213	5.04297	6.31442
		37756.4	55265.5	15.4411	0.786488	11.6098	21.8702	18.1055	42.467	3.49254	7.72026
		51220.5	57612.4	15.1233	0.72875	13.7111	22.0223	18.6145	47.4478	4.32972	8.27437
[truncated: 16 more columns]
