# Supplementary material for: Role of Bean Yellow Mosaic Virus P1 and HC-Pro in Enhancing Gene Expression and Suppressing RNA Silencing in Nicotiana benthamiana
Source: Life (Basel). 2025 Mar 15;15(3):472. doi: 10.3390/life15030472 (PMC11944257; doi:10.3390/life15030472)
Supplement: Supplementary file 1 [file life-15-00472-s001.zip › Table S4.xlsx]

## Sheet: Calculation of standard curve
Table S4. Raw data used for qRT-PCR for Figure 4 and 5.
	Ct	AV		Ct	AV				PP2A
PP2A	19.66	19.635	HCPRO	13.37	13.385		1	0	19.635
	19.61			13.4			0.2	-0.69897	21.835
	21.86	21.835		15.38	15.42		0.04	-1.39794	23.985
	21.81			15.46			0.008	-2.09691	26.65
	23.9	23.985		17.91	17.905				HCPRO
	24.07			17.9			1	0	13.385
	26.64	26.65		20.21	20.235		0.2	-0.69897	15.42
	26.66			20.26			0.04	-1.39794	17.905
	29.86	30.315		22.84	22.73		0.008	-2.09691	20.235
	30.77			22.62			0.0016	-2.79588	22.73
GAPDH	18.68	18.565	AGO1-1	19.81	19.86				GAPDH
	18.45			19.91			0.2	-0.69897	18.645
	18.57	18.645		22.08	22.1		0.04	-1.39794	21.23
	18.72			22.12			0.008	-2.09691	23.63
	21.16	21.23		24.54	24.585		0.0016	-2.79588	26.34
	21.3			24.63					AGO1-1
	23.46	23.63		27.09	27.14		1	0	19.86
	23.8			27.19			0.2	-0.69897	22.1
	26.26	26.34		29.36	29.695		0.04	-1.39794	24.585
	26.42			30.03			0.008	-2.09691	27.14
DCL1	20.26	20.34	AGO1-2	18.25	18.2		0.0016	-2.79588	29.695
	20.42			18.15					DCL1
	22.52	22.635		20.33	20.32		1	0	20.34
	22.75			20.31			0.2	-0.69897	22.635
	24.87	24.82		22.71	22.725		0.04	-1.39794	24.82
	24.77			22.74			0.008	-2.09691	27.36
	27.21	27.36		25.3	25.38				GFP
	27.51			25.46			1	0	13.2
	31.42	31.89		27.25	27.8		0.2	-0.69897	15.495
	32.36			28.35			0.04	-1.39794	17.835
GFP	13.13	13.2	AGO2	21.83	21.84		0.008	-2.09691	20.44
	13.27			21.85			0.0016	-2.79588	22.675
	15.43	15.495		23.54	23.635				RDR6
	15.56			23.73			1	0	19.515
	17.78	17.835		26.04	26.14		0.2	-0.69897	21.475
	17.89			26.24			0.04	-1.39794	23.89
	20.39	20.44		28.92	28.86		0.008	-2.09691	26.175
	20.49			28.8			0.0016	-2.79588	28.75
	22.66	22.675		31.54	31.755				AGO1-2
	22.69			31.97			1	0	18.2
RDR6	19.54	19.515	AGO4	24.06	24.1		0.2	-0.69897	20.32
	19.49			24.14			0.04	-1.39794	22.725
	21.38	21.475		25.66	25.585		0.008	-2.09691	25.38
	21.57			25.51			0.0016	-2.79588	27.8
	23.78	23.89		28	28.07				AGO2
	24			28.14			1	0	21.84
	26.07	26.175		31.42	31.395		0.2	-0.69897	23.635
	26.28			31.37			0.04	-1.39794	26.14
	28.92	28.75		33.17	32.715		0.008	-2.09691	28.86
	28.58			32.26			0.0016	-2.79588	31.755
DCL2	19.44	19.475	DCL4	19.33	19.325				AGO4
	19.51			19.32			1	0	24.1
	21.46	21.56		21.4	21.465		0.2	-0.69897	25.585
	21.66			21.53			0.04	-1.39794	28.07
	24.01	24.01		23.65	23.69		0.008	-2.09691	31.395
	24.01			23.73			0.0016	-2.79588	32.715
	26.21	26.335		26.37	26.375
	26.46			26.38					DCL2
	28.25	28.58		29.3	29.31		1	0	19.475
	28.91			29.32			0.2	-0.69897	21.56
DCL3	18.47	18.43					0.04	-1.39794	24.01
	18.39						0.008	-2.09691	26.335
	20.37	20.4					0.0016	-2.79588	28.58
	20.43								DCL3
	22.93	22.95					1	0	18.43
	22.97						0.2	-0.69897	20.4
	25.06	25.165					0.04	-1.39794	22.95
	25.27						0.008	-2.09691	25.165
	27.94	27.925					0.0016	-2.79588	27.925
	27.91								DCL4
							1	0	19.325
							0.2	-0.69897	21.465
							0.04	-1.39794	23.69
							0.008	-2.09691	26.375
							0.0016	-2.79588	29.31

## Sheet: HCPRO
						PP2A		QTY	POWER		HCPRO		QTY	POWER		PP2A Nonalization	av	sd		GAPDH		QTY	POWER		GAPDH Nornalization
					WT	20.84	20.99	-0.389634	0.407724		27.37	27.35	-4.20364	6.25691e-05	WT	0.00015346	0.000174312	3.04066e-05		14.35	14.3333	0.477222	3.0007	WT	2.08515e-05
						21.1		-0.467983	0.340422		27.57		-4.26311	5.45615e-05		0.000160276				14.35		0.477222	3.0007		1.81829e-05
						21.03		-0.446889	0.357364		27.11		-4.12632	7.47613e-05		0.000209202				14.3		0.490936	3.09696		2.41402e-05
					9-1B-1DAI	21.63		-0.627693	0.235671		16.71		-1.03366	0.0925417	9-1A-1DAI	0.392673	0.375625	0.0251605		18.16		-0.56773	0.270564	9-1A-1DAI	0.342033
						21.5		-0.588519	0.257918		16.76		-1.04853	0.0894271		0.346727				17.92		-0.501906	0.314843		0.284037
						21.67		-0.639747	0.22922		16.77		-1.0515	0.0888168		0.387474				18.09		-0.548531	0.282793		0.31407
					9-1B-2DAI	23.36		-1.14901	0.0709556		16.97		-1.11098	0.0774499	9-1A-2DAI	1.09153	1.0921	0.102177		20.09		-1.09706	0.0799719	9-1A-2DAI	0.968464
						23.49		-1.18819	0.0648355		16.97		-1.11098	0.0774499		1.19456				19.87		-1.03672	0.0918916		0.84284
						23.19		-1.09779	0.079839		16.94		-1.10206	0.0790573		0.99021				19.93		-1.05318	0.0884749		0.893557
					9-1B-3DAI	22.88		-1.00437	0.0989989		16.3		-0.91174	0.122535	9-1A-3DAI	1.23774	1.29076	0.0494636		19.47		-0.927018	0.118299	9-1A-3DAI	1.0358
						22.97		-1.03149	0.0930058		16.28		-0.905793	0.124224		1.33566				19.5		-0.935246	0.116079		1.07017
						22.91		-1.01341	0.0969595		16.26		-0.899845	0.125937		1.29887				19.57		-0.954444	0.111059		1.13396
					9-1BΔ-1DAI	20.97		-0.428808	0.372556		16.82		-1.06637	0.0858276	9-1AΔ-1DAI	0.230375	0.237454	0.00619194		17.63		-0.422369	0.378121	9-1AΔ-1DAI	0.226984
						21.01		-0.440862	0.362358		16.8		-1.06043	0.087011		0.240124				17.61		-0.416884	0.382927		0.227226
						21.05		-0.452915	0.352439		16.83		-1.06935	0.0852419		0.241862				17.63		-0.422369	0.378121		0.225435
					9-1BΔ-2DAI	22.52		-0.895887	0.127091		16.31		-0.914714	0.121699	9-1AΔ-2DAI	0.957575	0.949729	0.00768178		19.5		-0.935246	0.116079	9-1AΔ-2DAI	1.04841
						22.25		-0.814525	0.153276		16.06		-0.840371	0.144421		0.942223				19.46		-0.924275	0.119049		1.21312
						22.33		-0.838632	0.145		16.13		-0.861187	0.137662		0.94939				19.47		-0.927018	0.118299		1.16367
					9-1BΔ-3DAI	22.92		-1.01642	0.0962891		15.93		-0.801713	0.157865	9-1AΔ-3DAI	1.6395	1.53356	0.13026		19.58		-0.957187	0.11036	9-1AΔ-3DAI	1.43046
						22.89		-1.00738	0.0983144		15.96		-0.810634	0.154656		1.57307				19.55		-0.948959	0.112471		1.37507
						22.69		-0.947115	0.11295		15.94		-0.804687	0.156788		1.38812				19.44		-0.91879	0.120562		1.30048
					WT	21.28		-0.522224	0.300453		27.51		-4.24527	5.68497e-05	WT	0.000189213	0.000218703	2.58461e-05		15.16		0.255067	1.79915	WT	3.15981e-05
						21.41		-0.561398	0.274538		27.36		-4.20067	6.2999e-05		0.000229473				15.16		0.255067	1.79915		3.5016e-05
						21.39		-0.555371	0.278374		27.29		-4.17985	6.60921e-05		0.000237422				15.16		0.255067	1.79915		3.67352e-05
					9-1A-1DAI	21.98		-0.733163	0.184858		16.13		-0.861187	0.137662	9-1B-1DAI	0.74469	0.731527	0.027725		18.2		-0.578701	0.263815	9-1B-1DAI	0.521811
						21.9		-0.709055	0.195409		16.14		-0.864161	0.136722		0.699672				18.23		-0.586928	0.258864		0.528163
						22.04		-0.751243	0.17732		16.18		-0.876056	0.133028		0.750218				18.28		-0.600642	0.250818		0.530379
					9-1A-2DAI	22.81		-0.983276	0.103926		16.03		-0.83145	0.147418	9-1B-2DAI	1.41849	1.32172	0.0848983		19.44		-0.91879	0.120562	9-1B-2DAI	1.22276
						22.56		-0.90794	0.123612		15.95		-0.80766	0.155718		1.25974				19.3		-0.880393	0.131707		1.18231
						22.65		-0.935061	0.116129		16.01		-0.825503	0.149451		1.28694				19.31		-0.883135	0.130877		1.14191
					9-1A-3DAI	23.43		-1.17011	0.0675916		15.46		-0.661948	0.217797	9-1B-3DAI	3.22225	3.03829	0.200692		19.19		-0.850224	0.141181	9-1B-3DAI	1.54268
						23.32		-1.13696	0.0729526		15.42		-0.650054	0.223845		3.06836				19.16		-0.841996	0.143881		1.55576
						23.24		-1.11285	0.0771166		15.46		-0.661948	0.217797		2.82425				19.2		-0.852966	0.140292		1.55245
					9-1AΔ-1DAI	21.6		-0.618653	0.240628		16.38		-0.93553	0.116003	9-1BΔ-1DAI	0.482084	0.493482	0.0169895		16.53		-0.120677	0.757396	9-1BΔ-1DAI	0.153161
						21.59		-0.61564	0.242304		16.36		-0.929582	0.117603		0.485352				16.51		-0.115192	0.767023		0.153324
						21.66		-0.636733	0.230816		16.35		-0.926609	0.118411		0.513009				16.57		-0.131648	0.738503		0.160339
					9-1AΔ-2DAI	23.96		-1.32982	0.0467932		16.87		-1.08124	0.0829389	9-1BΔ-2DAI	1.77246	1.89982	0.231582		20.01		-1.07512	0.084116	9-1BΔ-2DAI	0.986006
						23.93		-1.32078	0.0477774		16.85		-1.07529	0.0840825		1.75988				20		-1.07238	0.0846489		0.993309
						24.23		-1.41118	0.038799		16.85		-1.07529	0.0840825		2.16713				20.09		-1.09706	0.0799719		1.0514
					9-1AΔ-3DAI	24.33		-1.44131	0.0361981		17.46		-1.25669	0.0553744	9-1BΔ-3DAI	1.52976	1.51392	0.100547		20.21		-1.12997	0.0741354	9-1BΔ-3DAI	0.746936
						24.12		-1.37803	0.0418762		17.37		-1.22993	0.0588942		1.40639				20.2		-1.12723	0.074605		0.789413
						24.38		-1.45638	0.0349638		17.44		-1.25074	0.056138		1.6056				20.26		-1.14369	0.0718311		0.781528
								GAPDH Nornalization
							WT	2.08515e-05	1.81829e-05	2.41402e-05
							9-1B-1DAI	0.342033	0.284037	0.31407
							9-1B-2DAI	0.968464	0.84284	0.893557
							9-1B-3DAI	1.0358	1.07017	1.13396
							9-1BΔ-1DAI	0.226984	0.227226	0.225435
							9-1BΔ-2DAI	1.04841	1.21312	1.16367
							9-1BΔ-3DAI	1.43046	1.37507	1.30048
							WT	3.15981e-05	3.5016e-05	3.67352e-05
							9-1A-1DAI	0.521811	0.528163	0.530379
							9-1A-2DAI	1.22276	1.18231	1.14191
							9-1A-3DAI	1.54268	1.55576	1.55245
							9-1AΔ-1DAI	0.153161	0.153324	0.160339
							9-1AΔ-2DAI	0.986006	0.993309	1.0514
							9-1AΔ-3DAI	0.746936	0.789413	0.781528

## Sheet: GFP
								PP2A		QTY	POWER		GFP		QTY	POWER		PP2A Nonalization	av	sd		GAPDH		QTY	POWER		GAPDH Nornalization
							WT	20.84	20.99	-0.389634	0.407724		28.51	28.7567	-4.49307	3.21316e-05	WT	7.88073e-05	7.63138e-05	2.20044e-05		14.35	14.3333	0.477222	3.0007	WT	1.07081e-05
								21.1		-0.467983	0.340422		28.47		-4.48137	3.30091e-05		9.69652e-05				14.35		0.477222	3.0007		1.10005e-05
								21.03		-0.446889	0.357364		29.29		-4.72123	1.90007e-05		5.31689e-05				14.3		0.490936	3.09696		6.13527e-06
							9-1B-1DAI	21.63		-0.627693	0.235671		17.44		-1.2549	0.0556033	9-1A-1DAI	0.235936	0.247337	0.0109344		18.16		-0.56773	0.270564	9-1A-1DAI	0.205509
								21.5		-0.588519	0.257918		17.23		-1.19347	0.0640515		0.248341				17.92		-0.501906	0.314843		0.203439
								21.67		-0.639747	0.22922		17.35		-1.22857	0.0590782		0.257735				18.09		-0.548531	0.282793		0.20891
							9-1B-2DAI	23.36		-1.14901	0.0709556		17.59		-1.29878	0.05026	9-1A-2DAI	0.70833	0.696959	0.0541212		20.09		-1.09706	0.0799719	9-1A-2DAI	0.628471
								23.49		-1.18819	0.0648355		17.65		-1.31633	0.0482694		0.74449				19.87		-1.03672	0.0918916		0.525286
								23.19		-1.09779	0.079839		17.57		-1.29293	0.0509417		0.638055				19.93		-1.05318	0.0884749		0.575775
							9-1B-3DAI	22.88		-1.00437	0.0989989		17.47		-1.26368	0.054491	9-1A-3DAI	0.55042	0.535298	0.0209186		19.47		-0.927018	0.118299	9-1A-3DAI	0.46062
								22.97		-1.03149	0.0930058		17.58		-1.29585	0.0505997		0.544049				19.5		-0.935246	0.116079		0.435907
								22.91		-1.01341	0.0969595		17.61		-1.30463	0.0495875		0.511425				19.57		-0.954444	0.111059		0.446495
							9-1BΔ-1DAI	20.97		-0.428808	0.372556		15.21		-0.602586	0.249697	9-1AΔ-1DAI	0.670228	0.631999	0.0360227		17.63		-0.422369	0.378121	9-1AΔ-1DAI	0.660364
								21.01		-0.440862	0.362358		15.35		-0.643538	0.227228		0.627081				17.61		-0.416884	0.382927		0.593397
								21.05		-0.452915	0.352439		15.46		-0.675715	0.211001		0.598688				17.63		-0.422369	0.378121		0.558025
							9-1BΔ-2DAI	22.52		-0.895887	0.127091		16.81		-1.07061	0.0849936	9-1AΔ-2DAI	0.668764	0.650566	0.0168495		19.5		-0.935246	0.116079	9-1AΔ-2DAI	0.732204
								22.25		-0.814525	0.153276		16.58		-1.00333	0.0992351		0.647426				19.46		-0.924275	0.119049		0.833567
								22.33		-0.838632	0.145		16.69		-1.03551	0.0921485		0.635507				19.47		-0.927018	0.118299		0.778944
							9-1BΔ-3DAI	22.92		-1.01642	0.0962891		17.31		-1.21687	0.0606915	9-1AΔ-3DAI	0.630305	0.595425	0.0321154		19.58		-0.957187	0.11036	9-1AΔ-3DAI	0.549939
								22.89		-1.00738	0.0983144		17.38		-1.23735	0.0578964		0.58889				19.55		-0.948959	0.112471		0.514767
								22.69		-0.947115	0.11295		17.23		-1.19347	0.0640515		0.567079				19.44		-0.91879	0.120562		0.531274
							WT	21.28		-0.522224	0.300453		29.84		-4.88212	1.31185e-05	WT	4.36625e-05	4.68197e-05	8.21499e-06		15.16		0.255067	1.79915	WT	7.29151e-06
								21.41		-0.561398	0.274538		30.08		-4.95232	1.11604e-05		4.06517e-05				15.16		0.255067	1.79915		6.20316e-06
								21.39		-0.555371	0.278374		29.58		-4.80606	1.56293e-05		5.61449e-05				15.16		0.255067	1.79915		8.68704e-06
							9-1A-1DAI	21.98		-0.733163	0.184858		17.48		-1.2666	0.0541252	9-1B-1DAI	0.292794	0.290312	0.0122759		18.2		-0.578701	0.263815	9-1B-1DAI	0.205164
								21.9		-0.709055	0.195409		17.48		-1.2666	0.0541252		0.276984				18.23		-0.586928	0.258864		0.209088
								22.04		-0.751243	0.17732		17.5		-1.27245	0.053401		0.301157				18.28		-0.600642	0.250818		0.212908
							9-1A-2DAI	22.81		-0.983276	0.103926		15.87		-0.795647	0.160086	9-1B-2DAI	1.54038	1.4962	0.0637361		19.44		-0.91879	0.120562	9-1B-2DAI	1.32783
								22.56		-0.90794	0.123612		15.73		-0.754695	0.175916		1.42313				19.3		-0.880393	0.131707		1.33567
								22.65		-0.935061	0.116129		15.72		-0.75177	0.177105		1.52508				19.31		-0.883135	0.130877		1.35321
							9-1A-3DAI	23.43		-1.17011	0.0675916		15.85		-0.789797	0.162257	9-1B-3DAI	2.40055	2.19938	0.175712		19.19		-0.850224	0.141181	9-1B-3DAI	1.14928
								23.32		-1.13696	0.0729526		15.92		-0.810273	0.154784		2.12171				19.16		-0.841996	0.143881		1.07578
								23.24		-1.11285	0.0771166		15.87		-0.795647	0.160086		2.07589				19.2		-0.852966	0.140292		1.14109
							9-1AΔ-1DAI	21.6		-0.618653	0.240628		15.52		-0.693266	0.202644	9-1BΔ-1DAI	0.842145	0.834914	0.00628982		16.53		-0.120677	0.757396	9-1BΔ-1DAI	0.267554
								21.59		-0.61564	0.242304		15.53		-0.696191	0.201284		0.830708				16.51		-0.115192	0.767023		0.262422
								21.66		-0.636733	0.230816		15.6		-0.716668	0.192014		0.83189				16.57		-0.131648	0.738503		0.260004
							9-1AΔ-2DAI	23.96		-1.32982	0.0467932		17.08		-1.14959	0.0708609	9-1BΔ-2DAI	1.51434	1.61877	0.190549		20.01		-1.07512	0.084116	9-1BΔ-2DAI	0.842419
								23.93		-1.32078	0.0477774		17.06		-1.14374	0.0718219		1.50326				20		-1.07238	0.0846489		0.848468
								24.23		-1.41118	0.038799		17.07		-1.14667	0.0713398		1.8387				20.09		-1.09706	0.0799719		0.892061
							9-1AΔ-3DAI	24.33		-1.44131	0.0361981		17.11		-1.15837	0.0694434	9-1BΔ-3DAI	1.91843	1.88996	0.139558		20.21		-1.12997	0.0741354	9-1BΔ-3DAI	0.936711
								24.12		-1.37803	0.0418762		17.04		-1.13789	0.072796		1.73836				20.2		-1.12723	0.074605		0.975751
								24.38		-1.45638	0.0349638		17.09		-1.15252	0.0703852		2.01309				20.26		-1.14369	0.0718311		0.979872
										GAPDH Nornalization
									WT	1.07081e-05	1.10005e-05	6.13527e-06
									9-1B-1DAI	0.205509	0.203439	0.20891
									9-1B-2DAI	0.628471	0.525286	0.575775
									9-1B-3DAI	0.46062	0.435907	0.446495
									9-1BΔ-1DAI	0.660364	0.593397	0.558025
									9-1BΔ-2DAI	0.732204	0.833567	0.778944
									9-1BΔ-3DAI	0.549939	0.514767	0.531274
									WT	7.29151e-06	6.20316e-06	8.68704e-06
									9-1A-1DAI	0.205164	0.209088	0.212908
									9-1A-2DAI	1.32783	1.33567	1.35321
									9-1A-3DAI	1.14928	1.07578	1.14109
									9-1AΔ-1DAI	0.267554	0.262422	0.260004
									9-1AΔ-2DAI	0.842419	0.848468	0.892061
									9-1AΔ-3DAI	0.936711	0.975751	0.979872

## Sheet: DCL2
						PP2A		QTY	POWER		DCL2		QTY	POWER		PP2A Nonalization	av	sd		GAPDH		QTY	POWER		GAPDH Nornalization
					WT	20.84	20.99	-0.389634	0.407724		22.65	22.66	-0.989843	0.102366	WT	0.251068	0.277323	0.0230874		14.35	14.3333	0.477222	3.0007	WT	0.0341142		0.0341142
						21.1		-0.467983	0.340422		22.68		-0.998966	0.100238		0.294453				14.35		0.477222	3.0007		0.033405		0.033405
						21.03		-0.446889	0.357364		22.65		-0.989843	0.102366		0.286448				14.3		0.490936	3.09696		0.0330538		0.0330538
					9-1B-1DAI	21.63		-0.627693	0.235671		22.61		-0.977679	0.105274	9-1A-1DAI	0.446698	0.445885	0.0138099		18.16		-0.56773	0.270564	9-1A-1DAI	0.389091		0.389091
						21.5		-0.588519	0.257918		22.53		-0.953351	0.111339		0.431686				17.92		-0.501906	0.314843		0.353635		0.353635
						21.67		-0.639747	0.22922		22.61		-0.977679	0.105274		0.45927				18.09		-0.548531	0.282793		0.372265		0.372265
					9-1B-2DAI	23.36		-1.14901	0.0709556		23.12		-1.13277	0.0736598	9-1A-2DAI	1.03811	1.10281	0.0868844		20.09		-1.09706	0.0799719	9-1A-2DAI	0.921071		0.921071
						23.49		-1.18819	0.0648355		23.04		-1.10844	0.0779037		1.20156				19.87		-1.03672	0.0918916		0.847778		0.847778
						23.19		-1.09779	0.079839		22.91		-1.06891	0.0853279		1.06875				19.93		-1.05318	0.0884749		0.964431		0.964431
					9-1B-3DAI	22.88		-1.00437	0.0989989		22.96		-1.08411	0.0823922	9-1A-3DAI	0.832253	0.841866	0.012064		19.47		-0.927018	0.118299	9-1A-3DAI	0.696473		0.696473
						22.97		-1.03149	0.0930058		23.01		-1.09932	0.0795575		0.855404				19.5		-0.935246	0.116079		0.685373		0.685373
						22.91		-1.01341	0.0969595		22.98		-1.0902	0.0812464		0.837942				19.57		-0.954444	0.111059		0.731558		0.731558
					9-1BΔ-1DAI	20.97		-0.428808	0.372556		23.5		-1.24833	0.0564511	9-1AΔ-1DAI	0.151524	0.105166	0.041116		17.63		-0.422369	0.378121	9-1AΔ-1DAI	0.149294		0.149294
						21.01		-0.440862	0.362358		24.27		-1.48248	0.0329243		0.0908611				17.61		-0.416884	0.382927		0.0859805		0.0859805
						21.05		-0.452915	0.352439		24.62		-1.58892	0.025768		0.0731134				17.63		-0.422369	0.378121		0.0681476		0.0681476
					9-1BΔ-2DAI	22.52		-0.895887	0.127091		22.94		-1.07803	0.0835542	9-1AΔ-2DAI	0.657438	0.703474	0.0446744		19.5		-0.935246	0.116079	9-1AΔ-2DAI	0.719804		0.719804
						22.25		-0.814525	0.153276		22.57		-0.965515	0.108264		0.706333				19.46		-0.924275	0.119049		0.909411		0.909411
						22.33		-0.838632	0.145		22.57		-0.965515	0.108264		0.746649				19.47		-0.927018	0.118299		0.915172		0.915172
					9-1BΔ-3DAI	22.92		-1.01642	0.0962891		23.03		-1.1054	0.0784511	9-1AΔ-3DAI	0.814746	0.769623	0.0734179		19.58		-0.957187	0.11036	9-1AΔ-3DAI	0.710864		0.710864
						22.89		-1.00738	0.0983144		23.01		-1.09932	0.0795575		0.809215				19.55		-0.948959	0.112471		0.70736		0.70736
						22.69		-0.947115	0.11295		23.05		-1.11148	0.0773601		0.684907				19.44		-0.91879	0.120562		0.641663		0.641663
					WT	21.28		-0.522224	0.300453		23.02		-1.10236	0.0790024	WT	0.262944	0.271462	0.0215215		15.16		0.255067	1.79915	WT	0.043911		0.043911
						21.41		-0.561398	0.274538		22.98		-1.0902	0.0812464		0.295939				15.16		0.255067	1.79915		0.0451582		0.0451582
						21.39		-0.555371	0.278374		23.17		-1.14797	0.0711255		0.255503				15.16		0.255067	1.79915		0.0395329		0.0395329
					9-1A-1DAI	21.98		-0.733163	0.184858		22.45		-0.929023	0.117754	9-1B-1DAI	0.637	0.61675	0.0193703		18.2		-0.578701	0.263815	9-1B-1DAI	0.446352		0.446352
						21.9		-0.709055	0.195409		22.46		-0.932064	0.116933		0.598399				18.23		-0.586928	0.258864		0.451715		0.451715
						22.04		-0.751243	0.17732		22.56		-0.962474	0.109025		0.61485				18.28		-0.600642	0.250818		0.434678		0.434678
					9-1A-2DAI	22.81		-0.983276	0.103926		23.01		-1.09932	0.0795575	9-1B-2DAI	0.76552	0.786277	0.0197326		19.44		-0.91879	0.120562	9-1B-2DAI	0.659889		0.659889
						22.56		-0.90794	0.123612		22.72		-1.01113	0.0974698		0.788516				19.3		-0.880393	0.131707		0.740053		0.740053
						22.65		-0.935061	0.116129		22.78		-1.02938	0.0934596		0.804795				19.31		-0.883135	0.130877		0.714101		0.714101
					9-1A-3DAI	23.43		-1.17011	0.0675916		23.74		-1.32131	0.0477187	9-1B-3DAI	0.705985	0.738841	0.0285952		19.19		-0.850224	0.141181	9-1B-3DAI	0.337997		0.337997
						23.32		-1.13696	0.0729526		23.54		-1.26049	0.0548919		0.752433				19.16		-0.841996	0.143881		0.381508		0.381508
						23.24		-1.11285	0.0771166		23.45		-1.23312	0.0584625		0.758106				19.2		-0.852966	0.140292		0.416719		0.416719
					9-1AΔ-1DAI	21.6		-0.618653	0.240628		23.04		-1.10844	0.0779037	9-1BΔ-1DAI	0.323751	0.327753	0.015322		16.53		-0.120677	0.757396	9-1BΔ-1DAI	0.102857		0.102857
						21.59		-0.61564	0.242304		23.07		-1.11756	0.0762843		0.314829				16.51		-0.115192	0.767023		0.099455		0.099455
						21.66		-0.636733	0.230816		23.01		-1.09932	0.0795575		0.344679				16.57		-0.131648	0.738503		0.107728		0.107728
					9-1AΔ-2DAI	23.36		-1.14901	0.0709556		22.55		-0.959433	0.109791	9-1BΔ-2DAI	1.54732	2.21907	0.602925		20.01		-1.07512	0.084116	9-1BΔ-2DAI	1.30523		1.30523
						23.93		-1.32078	0.0477774		22.49		-0.941187	0.114502		2.39657				20		-1.07238	0.0846489		1.35267		1.35267
						24.23		-1.41118	0.038799		22.61		-0.977679	0.105274		2.71332				20.09		-1.09706	0.0799719		1.31639		1.31639
					9-1AΔ-3DAI	24.33		-1.44131	0.0361981		22.42		-0.9199	0.120254	9-1BΔ-3DAI	3.32211	3.47863	0.475059		20.21		-1.12997	0.0741354	9-1BΔ-3DAI	1.62209		1.62209
						24.12		-1.37803	0.0418762		22.31		-0.886449	0.129883		3.10158				20.2		-1.12723	0.074605		1.74093		1.74093
						24.38		-1.45638	0.0349638		22.2		-0.852998	0.140282		4.0122				20.26		-1.14369	0.0718311		1.95294		1.95294
									PP2A Nonalization				GAPDH Nornalization
								WT	0.251068	0.294453	0.286448		0.0341142	0.033405	0.0330538
								9-1B-1DAI	0.446698	0.431686	0.45927		0.389091	0.353635	0.372265
								9-1B-2DAI	1.03811	1.20156	1.06875		0.921071	0.847778	0.964431
								9-1B-3DAI	0.832253	0.855404	0.837942		0.696473	0.685373	0.731558
								9-1BΔ-1DAI	0.151524	0.0908611	0.0731134		0.149294	0.0859805	0.0681476
								9-1BΔ-2DAI	0.657438	0.706333	0.746649		0.719804	0.909411	0.915172
								9-1BΔ-3DAI	0.814746	0.809215	0.684907		0.710864	0.70736	0.641663
								WT	0.262944	0.295939	0.255503		0.043911	0.0451582	0.0395329
								9-1A-1DAI	0.637	0.598399	0.61485		0.446352	0.451715	0.434678
								9-1A-2DAI	0.76552	0.788516	0.804795		0.659889	0.740053	0.714101
								9-1A-3DAI	0.705985	0.752433	0.758106		0.337997	0.381508	0.416719
								9-1AΔ-1DAI	0.323751	0.314829	0.344679		0.102857	0.099455	0.107728
								9-1AΔ-2DAI	1.54732	2.39657	2.71332		1.30523	1.35267	1.31639
								9-1AΔ-3DAI	3.32211	3.10158	4.0122		1.62209	1.74093	1.95294

## Sheet: DCL4
						PP2A		QTY	POWER		DCL4		QTY	POWER		PP2A Nonalization	av	sd		GAPDH		QTY	POWER		GAPDH Nornalization
					WT	20.84	20.99	-0.389634	0.407724		22.17	22.2	-0.874561	0.133487	WT	0.327396	0.356981	0.0261888		14.35	14.3333	0.477222	3.0007	WT	0.0444853		0.327396	0.0444853
						21.1		-0.467983	0.340422		22.23		-0.891417	0.128405		0.377194				14.35		0.477222	3.0007		0.0427918		0.377194	0.0427918
						21.03		-0.446889	0.357364		22.2		-0.882989	0.130921		0.366353				14.3		0.490936	3.09696		0.0422742		0.366353	0.0422742
					9-1B-1DAI	21.63		-0.627693	0.235671		22.19		-0.88018	0.131771	9-1A-1DAI	0.559131	0.549544	0.0348502		18.16		-0.56773	0.270564	9-1A-1DAI	0.487024		0.559131	0.487024
						21.5		-0.588519	0.257918		22.19		-0.88018	0.131771		0.510904				17.92		-0.501906	0.314843		0.41853		0.510904	0.41853
						21.67		-0.639747	0.22922		22.18		-0.87737	0.132626		0.578597				18.09		-0.548531	0.282793		0.468987		0.578597	0.468987
					9-1B-2DAI	23.36		-1.14901	0.0709556		22.69		-1.02065	0.0953567	9-1A-2DAI	1.34389	1.43461	0.189455		20.09		-1.09706	0.0799719	9-1A-2DAI	1.19238		1.34389	1.19238
						23.49		-1.18819	0.0648355		22.51		-0.97008	0.107132		1.65237				19.87		-1.03672	0.0918916		1.16585		1.65237	1.16585
						23.19		-1.09779	0.079839		22.55		-0.981318	0.104396		1.30758				19.93		-1.05318	0.0884749		1.17995		1.30758	1.17995
					9-1B-3DAI	22.88		-1.00437	0.0989989		22.68		-1.01784	0.0959755	9-1A-3DAI	0.96946	1.01252	0.0432716		19.47		-0.927018	0.118299	9-1A-3DAI	0.811294		0.96946	0.811294
						22.97		-1.03149	0.0930058		22.71		-1.02627	0.0941309		1.0121				19.5		-0.935246	0.116079		0.81092		1.0121	0.81092
						22.91		-1.01341	0.0969595		22.58		-0.989746	0.102389		1.056				19.57		-0.954444	0.111059		0.921932		1.056	0.921932
					9-1BΔ-1DAI	20.97		-0.428808	0.372556		22.14		-0.866133	0.136103	9-1AΔ-1DAI	0.365322	0.338662	0.0269887		17.63		-0.422369	0.378121	9-1AΔ-1DAI	0.359945		0.365322	0.359945
						21.01		-0.440862	0.362358		22.43		-0.947605	0.112822		0.311356				17.61		-0.416884	0.382927		0.294631		0.311356	0.294631
						21.05		-0.452915	0.352439		22.34		-0.922321	0.119586		0.339309				17.63		-0.422369	0.378121		0.316263		0.339309	0.316263
					9-1BΔ-2DAI	22.52		-0.895887	0.127091		22.18		-0.87737	0.132626	9-1AΔ-2DAI	1.04356	0.922887	0.114266		19.5		-0.935246	0.116079	9-1AΔ-2DAI	1.14255		1.04356	1.14255
						22.25		-0.814525	0.153276		22.27		-0.902655	0.125125		0.816338				19.46		-0.924275	0.119049		1.05104		0.816338	1.05104
						22.33		-0.838632	0.145		22.19		-0.88018	0.131771		0.908766				19.47		-0.927018	0.118299		1.11388		0.908766	1.11388
					9-1BΔ-3DAI	22.92		-1.01642	0.0962891		22.59		-0.992555	0.101729	9-1AΔ-3DAI	1.0565	0.986549	0.0829895		19.58		-0.957187	0.11036	9-1AΔ-3DAI	0.92179		1.0565	0.92179
						22.89		-1.00738	0.0983144		22.63		-1.00379	0.0991305		1.0083				19.55		-0.948959	0.112471		0.881387		1.0083	0.881387
						22.69		-0.947115	0.11295		22.6		-0.995365	0.101073		0.89485				19.44		-0.91879	0.120562		0.83835		0.89485	0.83835
					WT	21.28		-0.522224	0.300453		22.51		-0.97008	0.107132	WT	0.356569	0.367378	0.00962454		15.16		0.255067	1.79915	WT	0.059546		0.356569	0.059546
						21.41		-0.561398	0.274538		22.59		-0.992555	0.101729		0.370547				15.16		0.255067	1.79915		0.0565429		0.370547	0.0565429
						21.39		-0.555371	0.278374		22.55		-0.981318	0.104396		0.375019				15.16		0.255067	1.79915		0.058025		0.375019	0.058025
					9-1A-1DAI	21.98		-0.733163	0.184858		22.03		-0.83523	0.14614	9-1B-1DAI	0.790556	0.749163	0.0649251		18.2		-0.578701	0.263815	9-1B-1DAI	0.55395		0.790556	0.55395
						21.9		-0.709055	0.195409		22.19		-0.88018	0.131771		0.674335				18.23		-0.586928	0.258864		0.509036		0.674335	0.509036
						22.04		-0.751243	0.17732		22.11		-0.857705	0.13877		0.782597				18.28		-0.600642	0.250818		0.55327		0.782597	0.55327
					9-1A-2DAI	22.81		-0.983276	0.103926		22.57		-0.986936	0.103054	9-1B-2DAI	0.991606	0.93253	0.0529358		19.44		-0.91879	0.120562	9-1B-2DAI	0.854778		0.991606	0.854778
						22.56		-0.90794	0.123612		22.47		-0.958843	0.10994		0.889401				19.3		-0.880393	0.131707		0.834738		0.889401	0.834738
						22.65		-0.935061	0.116129		22.52		-0.972889	0.106441		0.916583				19.31		-0.883135	0.130877		0.813291		0.916583	0.813291
					9-1A-3DAI	23.43		-1.17011	0.0675916		23.26		-1.18078	0.0659502	9-1B-3DAI	0.975715	0.938639	0.0348831		19.19		-0.850224	0.141181	9-1B-3DAI	0.467132		0.975715	0.467132
						23.32		-1.13696	0.0729526		23.21		-1.16674	0.0681182		0.933733				19.16		-0.841996	0.143881		0.473433		0.933733	0.473433
						23.24		-1.11285	0.0771166		23.17		-1.1555	0.0699038		0.906469				19.2		-0.852966	0.140292		0.498272		0.906469	0.498272
					9-1AΔ-1DAI	21.6		-0.618653	0.240628		22.56		-0.984127	0.103723	9-1BΔ-1DAI	0.431048	0.424231	0.016712		16.53		-0.120677	0.757396	9-1BΔ-1DAI	0.136946		0.431048	0.136946
						21.59		-0.61564	0.242304		22.53		-0.975699	0.105755		0.436456				16.51		-0.115192	0.767023		0.137877		0.436456	0.137877
						21.66		-0.636733	0.230816		22.72		-1.02908	0.093524		0.405188				16.57		-0.131648	0.738503		0.12664		0.405188	0.12664
					9-1AΔ-2DAI	23.96		-1.32982	0.0467932		22.22		-0.888608	0.129239	9-1BΔ-2DAI	2.76191	2.87558	0.328577		20.01		-1.07512	0.084116	9-1BΔ-2DAI	1.53643		2.76191	1.53643
						23.93		-1.32078	0.0477774		22.27		-0.902655	0.125125		2.61892				20		-1.07238	0.0846489		1.47817		2.61892	1.47817
						24.23		-1.41118	0.038799		22.26		-0.899845	0.125937		3.24589				20.09		-1.09706	0.0799719		1.57477		3.24589	1.57477
					9-1AΔ-3DAI	24.33		-1.44131	0.0361981		22.03		-0.83523	0.14614	9-1BΔ-3DAI	4.03724	3.94472	0.371935		20.21		-1.12997	0.0741354	9-1BΔ-3DAI	1.97126		4.03724	1.97126
						24.12		-1.37803	0.0418762		22.01		-0.829611	0.148043		3.53526				20.2		-1.12723	0.074605		1.98436		3.53526	1.98436
						24.38		-1.45638	0.0349638		22		-0.826802	0.149004		4.26167				20.26		-1.14369	0.0718311		2.07437		4.26167	2.07437
									PP2A Nonalization
								WT	0.327396	0.377194	0.366353		0.0444853	0.0427918	0.0422742
								9-1B-1DAI	0.559131	0.510904	0.578597		0.487024	0.41853	0.468987
								9-1B-2DAI	1.34389	1.65237	1.30758		1.19238	1.16585	1.17995
								9-1B-3DAI	0.96946	1.0121	1.056		0.811294	0.81092	0.921932
								9-1BΔ-1DAI	0.365322	0.311356	0.339309		0.359945	0.294631	0.316263
								9-1BΔ-2DAI	1.04356	0.816338	0.908766		1.14255	1.05104	1.11388
								9-1BΔ-3DAI	1.0565	1.0083	0.89485		0.92179	0.881387	0.83835
								WT	0.356569	0.370547	0.375019		0.059546	0.0565429	0.058025
								9-1A-1DAI	0.790556	0.674335	0.782597		0.55395	0.509036	0.55327
								9-1A-2DAI	0.991606	0.889401	0.916583		0.854778	0.834738	0.813291
								9-1A-3DAI	0.975715	0.933733	0.906469		0.467132	0.473433	0.498272
								9-1AΔ-1DAI	0.431048	0.436456	0.405188		0.136946	0.137877	0.12664
								9-1AΔ-2DAI	2.76191	2.61892	3.24589		1.53643	1.47817	1.57477
								9-1AΔ-3DAI	4.03724	3.53526	4.26167		1.97126	1.98436	2.07437

## Sheet: AGO1-1
						PP2A		QTY	POWER		AGO1-1		QTY	POWER		PP2A Nonalization	av	sd		GAPDH		QTY	POWER		GAPDH Nornalization
					WT	20.84	20.99	-0.389634	0.407724		23	23.0367	-0.923852	0.119165	WT	0.292269	0.317492	0.028099		14.35	14.3333	0.477222	3.0007	WT	0.0397124			0.292269	0.0397124
						21.1		-0.467983	0.340422		23.01		-0.92668	0.118391		0.347778				14.35		0.477222	3.0007		0.0394546			0.347778	0.0394546
						21.03		-0.446889	0.357364		23.1		-0.952138	0.111651		0.312428				14.3		0.490936	3.09696		0.0360517			0.312428	0.0360517
					9-1B-1DAI	21.63		-0.627693	0.235671		23.33		-1.0172	0.0961173	9-1A-1DAI	0.407845	0.440195	0.030498		18.16		-0.56773	0.270564	9-1A-1DAI	0.355248			0.407845	0.355248
						21.5		-0.588519	0.257918		23.06		-0.940824	0.114598		0.444319				17.92		-0.501906	0.314843		0.363984			0.444319	0.363984
						21.67		-0.639747	0.22922		23.16		-0.969111	0.107372		0.468421				18.09		-0.548531	0.282793		0.379683			0.468421	0.379683
					9-1B-2DAI	23.36		-1.14901	0.0709556		23.64		-1.10489	0.0785438	9-1A-2DAI	1.10694	1.07351	0.0319981		20.09		-1.09706	0.0799719	9-1A-2DAI	0.982143			1.10694	0.982143
						23.49		-1.18819	0.0648355		23.83		-1.15863	0.0694012		1.07042				19.87		-1.03672	0.0918916		0.75525			1.07042	0.75525
						23.19		-1.09779	0.079839		23.55		-1.07943	0.0832857		1.04317				19.93		-1.05318	0.0884749		0.941348			1.04317	0.941348
					9-1B-3DAI	22.88		-1.00437	0.0989989		23.56		-1.08226	0.082745	9-1A-3DAI	0.835817	0.856063	0.0341481		19.47		-0.927018	0.118299	9-1A-3DAI	0.699455			0.835817	0.699455
						22.97		-1.03149	0.0930058		23.55		-1.07943	0.0832857		0.895489				19.5		-0.935246	0.116079		0.71749			0.895489	0.71749
						22.91		-1.01341	0.0969595		23.59		-1.09074	0.0811438		0.836884				19.57		-0.954444	0.111059		0.730634			0.836884	0.730634
					9-1BΔ-1DAI	20.97		-0.428808	0.372556		23.14		-0.963453	0.108779	9-1AΔ-1DAI	0.291981	0.280173	0.0102289		17.63		-0.422369	0.378121	9-1AΔ-1DAI	0.287684			0.291981	0.287684
						21.01		-0.440862	0.362358		23.28		-1.00305	0.099299		0.274036				17.61		-0.416884	0.382927		0.259316			0.274036	0.259316
						21.05		-0.452915	0.352439		23.32		-1.01437	0.0967454		0.274502				17.63		-0.422369	0.378121		0.255858			0.274502	0.255858
					9-1BΔ-2DAI	22.52		-0.895887	0.127091		23.17		-0.971939	0.106675	9-1AΔ-2DAI	0.839358	0.768102	0.0665753		19.5		-0.935246	0.116079	9-1AΔ-2DAI	0.918981			0.839358	0.918981
						22.25		-0.814525	0.153276		23.04		-0.935166	0.1161		0.757458				19.46		-0.924275	0.119049		0.975234			0.757458	0.975234
						22.33		-0.838632	0.145		23.23		-0.988912	0.102586		0.70749				19.47		-0.927018	0.118299		0.867174			0.70749	0.867174
					9-1BΔ-3DAI	22.92		-1.01642	0.0962891		23.65		-1.10772	0.0780339	9-1AΔ-3DAI	0.810413	0.797099	0.0167013		19.58		-0.957187	0.11036	9-1AΔ-3DAI	0.707083			0.810413	0.707083
						22.89		-1.00738	0.0983144		23.68		-1.1162	0.0765239		0.778359				19.55		-0.948959	0.112471		0.680388			0.778359	0.680388
						22.69		-0.947115	0.11295		23.42		-1.04266	0.0906449		0.802524				19.44		-0.91879	0.120562		0.751854			0.802524	0.751854
					WT	21.28		-0.522224	0.300453		23.28		-1.00305	0.099299	WT	0.330498	0.366978	0.0381967		15.16		0.255067	1.79915	WT	0.0551922			0.330498	0.0551922
						21.41		-0.561398	0.274538		23.1		-0.952138	0.111651		0.406686				15.16		0.255067	1.79915		0.0620575			0.406686	0.0620575
						21.39		-0.555371	0.278374		23.25		-0.994569	0.101258		0.36375				15.16		0.255067	1.79915		0.0562813			0.36375	0.0562813
					9-1A-1DAI	21.98		-0.733163	0.184858		23.12		-0.957796	0.110206	9-1B-1DAI	0.596165	0.594737	0.00767213		18.2		-0.578701	0.263815	9-1B-1DAI	0.417739			0.596165	0.417739
						21.9		-0.709055	0.195409		23.06		-0.940824	0.114598		0.586451				18.23		-0.586928	0.258864		0.442695			0.586451	0.442695
						22.04		-0.751243	0.17732		23.17		-0.971939	0.106675		0.601594				18.28		-0.600642	0.250818		0.425307			0.601594	0.425307
					9-1A-2DAI	22.81		-0.983276	0.103926		23.6		-1.09357	0.080617	9-1B-2DAI	0.775715	0.750325	0.0354629		19.44		-0.91879	0.120562	9-1B-2DAI	0.668678			0.775715	0.668678
						22.56		-0.90794	0.123612		23.47		-1.0568	0.0877404		0.709807				19.3		-0.880393	0.131707		0.666181			0.709807	0.666181
						22.65		-0.935061	0.116129		23.45		-1.05114	0.0888909		0.765452				19.31		-0.883135	0.130877		0.679192			0.765452	0.679192
					9-1A-3DAI	23.43		-1.17011	0.0675916		24.29		-1.28875	0.0514336	9-1B-3DAI	0.760946	0.747925	0.0600454		19.19		-0.850224	0.141181	9-1B-3DAI	0.364309			0.760946	0.364309
						23.32		-1.13696	0.0729526		24.34		-1.3029	0.0497856		0.682438				19.16		-0.841996	0.143881		0.346018			0.682438	0.346018
						23.24		-1.11285	0.0771166		24.01		-1.20955	0.0617235		0.800392				19.2		-0.852966	0.140292		0.439963			0.800392	0.439963
					9-1AΔ-1DAI	21.6		-0.618653	0.240628		23.5		-1.06529	0.0860426	9-1BΔ-1DAI	0.357575	0.357831	0.0018123		16.53		-0.120677	0.757396	9-1BΔ-1DAI	0.113603			0.357575	0.113603
						21.59		-0.61564	0.242304		23.48		-1.05963	0.0871708		0.359758				16.51		-0.115192	0.767023		0.113648			0.359758	0.113648
						21.66		-0.636733	0.230816		23.57		-1.08509	0.0822078		0.356161				16.57		-0.131648	0.738503		0.111317			0.356161	0.111317
					9-1AΔ-2DAI	23.96		-1.32982	0.0467932		23.12		-0.957796	0.110206	9-1BΔ-2DAI	2.35517	2.43736	0.297563		20.01		-1.07512	0.084116	9-1BΔ-2DAI	1.31016			1.55316	1.31016
						23.93		-1.32078	0.0477774		23.2		-0.980425	0.10461		2.18954				20		-1.07238	0.0846489		1.23581			2.18954	1.23581
						24.23		-1.41118	0.038799		23.16		-0.969111	0.107372		2.76738				20.09		-1.09706	0.0799719		1.34262			2.76738	1.34262
					9-1AΔ-3DAI	24.33		-1.44131	0.0361981		23.21		-0.983254	0.103931	9-1BΔ-3DAI	2.87118	3.0353	0.198784		20.21		-1.12997	0.0741354	9-1BΔ-3DAI	1.40191			2.87118	1.40191
						24.12		-1.37803	0.0418762		22.93		-0.904051	0.124724		2.97839				20.2		-1.12723	0.074605		1.67179			2.97839	1.67179
						24.38		-1.45638	0.0349638		23.07		-0.943652	0.113854		3.25633				20.26		-1.14369	0.0718311		1.58502			3.25633	1.58502
							PP2A Nonalization					GAPDH Nonalization
						WT	0.292269	0.347778	0.312428		WT	0.0397124	0.0394546	0.0360517
						9-1B-1DAI	0.407845	0.444319	0.468421		9-1B-1DAI	0.355248	0.363984	0.379683
						9-1B-2DAI	1.10694	1.07042	1.04317		9-1B-2DAI	0.982143	0.75525	0.941348
						9-1B-3DAI	0.835817	0.895489	0.836884		9-1B-3DAI	0.699455	0.71749	0.730634
						9-1BΔ-1DAI	0.291981	0.274036	0.274502		9-1BΔ-1DAI	0.287684	0.259316	0.255858
						9-1BΔ-2DAI	0.839358	0.757458	0.70749		9-1BΔ-2DAI	0.918981	0.975234	0.867174
						9-1BΔ-3DAI	0.810413	0.778359	0.802524		9-1BΔ-3DAI	0.707083	0.680388	0.751854
						WT	0.330498	0.406686	0.36375		WT	0.0551922	0.0620575	0.0562813
						9-1A-1DAI	0.596165	0.586451	0.601594		9-1A-1DAI	0.417739	0.442695	0.425307
						9-1A-2DAI	0.775715	0.709807	0.765452		9-1A-2DAI	0.668678	0.666181	0.679192
						9-1A-3DAI	0.760946	0.682438	0.800392		9-1A-3DAI	0.364309	0.346018	0.439963
						9-1AΔ-1DAI	0.357575	0.359758	0.356161		9-1AΔ-1DAI	0.113603	0.113648	0.111317
						9-1AΔ-2DAI	2.35517	2.18954	2.76738		9-1AΔ-2DAI	1.31016	1.23581	1.34262
						9-1AΔ-3DAI	2.87118	2.97839	3.25633		9-1AΔ-3DAI	1.40191	1.67179	1.58502

## Sheet: AGO1-2
						PP2A		QTY	POWER		AGO1-2		QTY	POWER		PP2A Nonalization	av	sd		GAPDH		QTY	POWER		GAPDH Nornalization
					WT	20.84	20.99	-0.389634	0.407724		20.22	20.32	-0.630114	0.234361	WT	0.574804	0.597408	0.0300872		14.35	14.3333	0.477222	3.0007	WT	0.0781023		0.574804
						21.1		-0.467983	0.340422		20.35		-0.667569	0.214996		0.631558				14.35		0.477222	3.0007		0.0716487		0.631558
						21.03		-0.446889	0.357364		20.39		-0.679094	0.209366		0.585861				14.3		0.490936	3.09696		0.0676037		0.585861
					9-1B-1DAI	21.63		-0.627693	0.235671		21		-0.854846	0.139686	9-1A-1DAI	0.592717	0.577364	0.0343539		18.16		-0.56773	0.270564	9-1A-1DAI	0.516278		0.592717
						21.5		-0.588519	0.257918		21.01		-0.857727	0.138763		0.538012				17.92		-0.501906	0.314843		0.440736		0.538012
						21.67		-0.639747	0.22922		21.02		-0.860609	0.137845		0.601365				18.09		-0.548531	0.282793		0.487442		0.601365
					9-1B-2DAI	23.36		-1.14901	0.0709556		21.91		-1.11703	0.0763777	9-1A-2DAI	1.07641	1.09579	0.0449474		20.09		-1.09706	0.0799719	9-1A-2DAI	0.955057		1.07641
						23.49		-1.18819	0.0648355		21.95		-1.12856	0.0743775		1.14717				19.87		-1.03672	0.0918916		0.809405		1.14717
						23.19		-1.09779	0.079839		21.75		-1.07093	0.0849308		1.06378				19.93		-1.05318	0.0884749		0.959943		1.06378
					9-1B-3DAI	22.88		-1.00437	0.0989989		21.7		-1.05653	0.0877953	9-1A-3DAI	0.886831	0.935171	0.0512177		19.47		-0.927018	0.118299	9-1A-3DAI	0.742146		0.886831
						22.97		-1.03149	0.0930058		21.63		-1.03636	0.0919686		0.988848				19.5		-0.935246	0.116079		0.792292		0.988848
						22.91		-1.01341	0.0969595		21.66		-1.045	0.0901563		0.929834				19.57		-0.954444	0.111059		0.811784		0.929834
					9-1BΔ-1DAI	20.97		-0.428808	0.372556		20.74		-0.779935	0.165983	9-1AΔ-1DAI	0.445526	0.445096	0.0041727		17.63		-0.422369	0.378121	9-1AΔ-1DAI	0.438969		0.445526
						21.01		-0.440862	0.362358		20.77		-0.788579	0.162713		0.449038				17.61		-0.416884	0.382927		0.424918		0.449038
						21.05		-0.452915	0.352439		20.84		-0.808747	0.155329		0.440726				17.63		-0.422369	0.378121		0.410792		0.440726
					9-1BΔ-2DAI	22.52		-0.895887	0.127091		21.28		-0.935519	0.116006	9-1AΔ-2DAI	0.912783	0.798484	0.105942		19.5		-0.935246	0.116079	9-1AΔ-2DAI	0.999371		0.912783
						22.25		-0.814525	0.153276		21.39		-0.967212	0.107842		0.703578				19.46		-0.924275	0.119049		0.905864		0.703578
						22.33		-0.838632	0.145		21.32		-0.947044	0.112968		0.779091				19.47		-0.927018	0.118299		0.954935		0.779091
					9-1BΔ-3DAI	22.92		-1.01642	0.0962891		21.71		-1.05941	0.0872148	9-1AΔ-3DAI	0.90576	0.850268	0.0538626		19.58		-0.957187	0.11036	9-1AΔ-3DAI	0.790273		0.90576
						22.89		-1.00738	0.0983144		21.78		-1.07958	0.0832572		0.846846				19.55		-0.948959	0.112471		0.740254		0.846846
						22.69		-0.947115	0.11295		21.66		-1.045	0.0901563		0.798198				19.44		-0.91879	0.120562		0.747801		0.798198
					WT	21.28		-0.522224	0.300453		20.33		-0.661807	0.217868	WT	0.725132	0.765604	0.0423068		15.16		0.255067	1.79915	WT	0.121095		0.725132
						21.41		-0.561398	0.274538		20.3		-0.653164	0.222247		0.809533				15.16		0.255067	1.79915		0.123529		0.809533
						21.39		-0.555371	0.278374		20.37		-0.673332	0.212162		0.762149				15.16		0.255067	1.79915		0.117924		0.762149
					9-1A-1DAI	21.98		-0.733163	0.184858		21.14		-0.895183	0.127297	9-1B-1DAI	0.68862	0.673689	0.0230604		18.2		-0.578701	0.263815	9-1B-1DAI	0.482523		0.68862
						21.9		-0.709055	0.195409		21.15		-0.898064	0.126455		0.64713				18.23		-0.586928	0.258864		0.4885		0.64713
						22.04		-0.751243	0.17732		21.21		-0.915351	0.12152		0.685318				18.28		-0.600642	0.250818		0.484497		0.685318
					9-1A-2DAI	22.81		-0.983276	0.103926		21.54		-1.01043	0.097627	9-1B-2DAI	0.93939	0.88597	0.0464373		19.44		-0.91879	0.120562	9-1B-2DAI	0.809767		0.93939
						22.56		-0.90794	0.123612		21.42		-0.975856	0.105717		0.855233				19.3		-0.880393	0.131707		0.80267		0.855233
						22.65		-0.935061	0.116129		21.5		-0.998905	0.100252		0.863288				19.31		-0.883135	0.130877		0.766003		0.863288
					9-1A-3DAI	23.43		-1.17011	0.0675916		22.14		-1.1833	0.0655691	9-1B-3DAI	0.970077	0.90264	0.0655971		19.19		-0.850224	0.141181	9-1B-3DAI	0.464433		0.970077
						23.32		-1.13696	0.0729526		22.14		-1.1833	0.0655691		0.898791				19.16		-0.841996	0.143881		0.455717		0.898791
						23.24		-1.11285	0.0771166		22.16		-1.18906	0.0647049		0.839053				19.2		-0.852966	0.140292		0.461215		0.839053
					9-1AΔ-1DAI	21.6		-0.618653	0.240628		21.11		-0.886539	0.129856	9-1BΔ-1DAI	0.539652	0.513714	0.0292893		16.53		-0.120677	0.757396	9-1BΔ-1DAI	0.17145		0.539652
						21.59		-0.61564	0.242304		21.27		-0.932638	0.116778		0.48195				16.51		-0.115192	0.767023		0.152249		0.48195
						21.66		-0.636733	0.230816		21.23		-0.921113	0.119919		0.519541				16.57		-0.131648	0.738503		0.162381		0.519541
					9-1AΔ-2DAI	23.96		-1.32982	0.0467932		21.54		-1.01043	0.097627	9-1BΔ-2DAI	2.08635	2.21985	0.257089		20.01		-1.07512	0.084116	9-1BΔ-2DAI	1.16062		2.08635
						23.93		-1.32078	0.0477774		21.53		-1.00755	0.0982769		2.05697				20		-1.07238	0.0846489		1.16099		2.05697
						24.23		-1.41118	0.038799		21.54		-1.01043	0.097627		2.51623				20.09		-1.09706	0.0799719		1.22077		2.51623
					9-1AΔ-3DAI	24.33		-1.44131	0.0361981		21.37		-0.96145	0.109282	9-1BΔ-3DAI	3.01901	3.04072	0.245091		20.21		-1.12997	0.0741354	9-1BΔ-3DAI	1.47409		3.01901
						24.12		-1.37803	0.0418762		21.26		-0.929757	0.117556		2.80721				20.2		-1.12723	0.074605		1.57571		2.80721
						24.38		-1.45638	0.0349638		21.29		-0.9384	0.115239		3.29595				20.26		-1.14369	0.0718311		1.60431		3.29595
									PP2A Nonalization
								WT	0.574804	0.631558	0.585861
								9-1B-1DAI	0.592717	0.538012	0.601365
								9-1B-2DAI	1.07641	1.14717	1.06378
								9-1B-3DAI	0.886831	0.988848	0.929834
								9-1BΔ-1DAI	0.445526	0.449038	0.440726
								9-1BΔ-2DAI	0.912783	0.703578	0.779091
								9-1BΔ-3DAI	0.90576	0.846846	0.798198
								WT	0.725132	0.809533	0.762149
								9-1A-1DAI	0.68862	0.64713	0.685318
								9-1A-2DAI	0.93939	0.855233	0.863288
								9-1A-3DAI	0.970077	0.898791	0.839053
								9-1AΔ-1DAI	0.539652	0.48195	0.519541
								9-1AΔ-2DAI	2.08635	2.05697	2.51623
								9-1AΔ-3DAI	3.01901	2.80721	3.29595

## Sheet: AGO2
							PP2A		QTY	POWER		AGO2		QTY	POWER		PP2A Nonalization	av	sd		GAPDH		QTY	POWER		GAPDH Nornalization
						WT	20.84	20.99	-0.389634	0.407724		25	25.0233	-0.994532	0.101267	WT	0.248371	0.272046	0.0205093		14.35	14.3333	0.477222	3.0007	WT	0.0337478			0.248371
							21.1		-0.467983	0.340422		25.07		-1.01406	0.0968144		0.284395				14.35		0.477222	3.0007		0.032264			0.284395
							21.03		-0.446889	0.357364		25		-0.994532	0.101267		0.283372				14.3		0.490936	3.09696		0.0326988			0.283372
						9-1B-1DAI	21.63		-0.627693	0.235671		24.76		-0.927579	0.118147	9-1A-1DAI	0.501319	0.515881	0.0126565		18.16		-0.56773	0.270564	9-1A-1DAI	0.436667			0.501319
							21.5		-0.588519	0.257918		24.55		-0.868995	0.135209		0.524232				17.92		-0.501906	0.314843		0.429448			0.524232
							21.67		-0.639747	0.22922		24.74		-0.922	0.119674		0.522092				18.09		-0.548531	0.282793		0.423186			0.522092
						9-1B-2DAI	23.36		-1.14901	0.0709556		25.31		-1.08101	0.0829826	9-1A-2DAI	1.1695	1.12874	0.0774955		20.09		-1.09706	0.0799719	9-1A-2DAI	1.03765			1.1695
							23.49		-1.18819	0.0648355		25.44		-1.11728	0.0763344		1.17736				19.87		-1.03672	0.0918916		0.830701			1.17736
							23.19		-1.09779	0.079839		25.31		-1.08101	0.0829826		1.03937				19.93		-1.05318	0.0884749		0.937922			1.03937
						9-1B-3DAI	22.88		-1.00437	0.0989989		25.37		-1.09775	0.0798451	9-1A-3DAI	0.806525	0.802313	0.080717		19.47		-0.927018	0.118299	9-1A-3DAI	0.674942			0.806525
							22.97		-1.03149	0.0930058		25.33		-1.08659	0.0819233		0.880841				19.5		-0.935246	0.116079		0.705754			0.880841
							22.91		-1.01341	0.0969595		25.58		-1.15634	0.0697693		0.719572				19.57		-0.954444	0.111059		0.628216			0.719572
						9-1BΔ-1DAI	20.97		-0.428808	0.372556		24.02		-0.72114	0.190046	9-1AΔ-1DAI	0.510115	0.513488	0.0140711		17.63		-0.422369	0.378121	9-1AΔ-1DAI	0.502607			0.510115
							21.01		-0.440862	0.362358		24.09		-0.740668	0.18169		0.50141				17.61		-0.416884	0.382927		0.474477			0.50141
							21.05		-0.452915	0.352439		24.05		-0.72951	0.186419		0.528939				17.63		-0.422369	0.378121		0.493014			0.528939
						9-1BΔ-2DAI	22.52		-0.895887	0.127091		24.94		-0.977794	0.105246	9-1AΔ-2DAI	0.828119	0.754907	0.0729381		19.5		-0.935246	0.116079	9-1AΔ-2DAI	0.906676			0.828119
							22.25		-0.814525	0.153276		24.95		-0.980584	0.104572		0.682246				19.46		-0.924275	0.119049		0.878399			0.682246
							22.33		-0.838632	0.145		24.88		-0.961056	0.109382		0.754356				19.47		-0.927018	0.118299		0.924618			0.754356
						9-1BΔ-3DAI	22.92		-1.01642	0.0962891		25.33		-1.08659	0.0819233	9-1AΔ-3DAI	0.850806	0.851363	0.0426477		19.58		-0.957187	0.11036	9-1AΔ-3DAI	0.742326			0.850806
							22.89		-1.00738	0.0983144		25.22		-1.05591	0.0879213		0.894287				19.55		-0.948959	0.112471		0.781724			0.894287
							22.69		-0.947115	0.11295		25.16		-1.03917	0.0913761		0.808997				19.44		-0.91879	0.120562		0.757918			0.808997
						WT	21.28		-0.522224	0.300453		24.85		-0.952686	0.11151	WT	0.37114	0.37778	0.0182503		15.16		0.255067	1.79915	WT	0.0619793			0.37114
							21.41		-0.561398	0.274538		24.88		-0.961056	0.109382		0.398421				15.16		0.255067	1.79915		0.0607963			0.398421
							21.39		-0.555371	0.278374		25		-0.994532	0.101267		0.36378				15.16		0.255067	1.79915		0.0562861			0.36378
						9-1A-1DAI	21.98		-0.733163	0.184858		24.6		-0.882944	0.130935	9-1B-1DAI	0.708303	0.681048	0.049118		18.2		-0.578701	0.263815	9-1B-1DAI	0.496314			0.708303
							21.9		-0.709055	0.195409		24.71		-0.913631	0.122003		0.624345				18.23		-0.586928	0.258864		0.471301			0.624345
							22.04		-0.751243	0.17732		24.66		-0.899682	0.125985		0.710495				18.28		-0.600642	0.250818		0.502296			0.710495
						9-1A-2DAI	22.81		-0.983276	0.103926		25.29		-1.07543	0.0840555	9-1B-2DAI	0.808801	0.762008	0.041475		19.44		-0.91879	0.120562	9-1B-2DAI	0.697198			0.808801
							22.56		-0.90794	0.123612		25.18		-1.04475	0.0902097		0.729782				19.3		-0.880393	0.131707		0.684929			0.729782
							22.65		-0.935061	0.116129		25.24		-1.06149	0.086799		0.747439				19.31		-0.883135	0.130877		0.663209			0.747439
						9-1A-3DAI	23.43		-1.17011	0.0675916		26		-1.2735	0.0532717	9-1B-3DAI	0.788141	0.750938	0.053836		19.19		-0.850224	0.141181	9-1B-3DAI	0.377329			0.788141
							23.32		-1.13696	0.0729526		26.09		-1.29861	0.0502793		0.689206				19.16		-0.841996	0.143881		0.34945			0.689206
							23.24		-1.11285	0.0771166		25.82		-1.22329	0.0598014		0.775468				19.2		-0.852966	0.140292		0.426263			0.775468
						9-1AΔ-1DAI	21.6		-0.618653	0.240628		24.59		-0.880154	0.131779	9-1BΔ-1DAI	0.547645	0.543743	0.0221061		16.53		-0.120677	0.757396	9-1BΔ-1DAI	0.173989			0.547645
							21.59		-0.61564	0.242304		24.66		-0.899682	0.125985		0.519945				16.51		-0.115192	0.767023		0.164252			0.519945
							21.66		-0.636733	0.230816		24.61		-0.885733	0.130097		0.563638				16.57		-0.131648	0.738503		0.176163			0.563638
						9-1AΔ-2DAI	23.96		-1.32982	0.0467932		24.81		-0.941528	0.114412	9-1BΔ-2DAI	2.44506	2.37241	0.186233		20.01		-1.07512	0.084116	9-1BΔ-2DAI	1.36017			1.61245
							23.93		-1.32078	0.0477774		24.97		-0.986163	0.103237		2.1608				20		-1.07238	0.0846489		1.2196			2.1608
							24.23		-1.41118	0.038799		25.06		-1.01127	0.0974383		2.51136				20.09		-1.09706	0.0799719		1.21841			2.51136
						9-1AΔ-3DAI	24.33		-1.44131	0.0361981		24.69		-0.908051	0.12358	9-1BΔ-3DAI	3.41399	3.22829	0.274155		20.21		-1.12997	0.0741354	9-1BΔ-3DAI	1.66695			3.41399
							24.12		-1.37803	0.0418762		24.71		-0.913631	0.122003		2.91341				20.2		-1.12723	0.074605		1.63531			2.91341
							24.38		-1.45638	0.0349638		24.77		-0.930369	0.11739		3.35747				20.26		-1.14369	0.0718311		1.63425			3.35747
										PP2A Nonalization
									WT	0.248371	0.284395	0.283372
									9-1B-1DAI	0.501319	0.524232	0.522092
									9-1B-2DAI	1.1695	1.17736	1.03937
									9-1B-3DAI	0.806525	0.880841	0.719572
									9-1BΔ-1DAI	0.510115	0.50141	0.528939
									9-1BΔ-2DAI	0.828119	0.682246	0.754356
									9-1BΔ-3DAI	0.850806	0.894287	0.808997
									WT	0.37114	0.398421	0.36378
									9-1A-1DAI	0.708303	0.624345	0.710495
									9-1A-2DAI	0.808801	0.729782	0.747439
									9-1A-3DAI	0.788141	0.689206	0.775468
									9-1AΔ-1DAI	0.547645	0.519945	0.563638
									9-1AΔ-2DAI	2.44506	2.1608	2.51136
									9-1AΔ-3DAI	3.41399	2.91341	3.35747

## Sheet: RDR6
						PP2A		QTY	POWER		RDR6		QTY	POWER		PP2A Nonalization	av	sd		GAPDH		QTY	POWER		GAPDH Nornalization
					WT	20.84	20.99	-0.389634	0.407724		20.5	20.42	-0.353857	0.442734	WT	1.08587	1.28202	0.173142		14.35	14.3333	0.477222	3.0007	WT	0.147544		1.08587	0.147544
						21.1		-0.467983	0.340422		20.38		-0.317657	0.48122		1.4136				14.35		0.477222	3.0007		0.160369		1.4136	0.160369
						21.03		-0.446889	0.357364		20.38		-0.317657	0.48122		1.34658				14.3		0.490936	3.09696		0.155385		1.34658	0.155385
					9-1B-1DAI	21.63		-0.627693	0.235671		20.28		-0.28749	0.515834	9-1A-1DAI	2.18879	2.18971	0.0759002		18.16		-0.56773	0.270564	9-1A-1DAI	1.90651		2.18879	1.90651
						21.5		-0.588519	0.257918		20.2		-0.263356	0.54531		2.11428				17.92		-0.501906	0.314843		1.73201		2.11428	1.73201
						21.67		-0.639747	0.22922		20.27		-0.284473	0.51943		2.26607				18.09		-0.548531	0.282793		1.83678		2.26607	1.83678
					9-1B-2DAI	23.36		-1.14901	0.0709556		20.54		-0.365924	0.430602	9-1A-2DAI	6.06861	5.98523	0.701661		20.09		-1.09706	0.0799719	9-1A-2DAI	5.38442		6.06861	5.38442
						23.49		-1.18819	0.0648355		20.54		-0.365924	0.430602		6.64146				19.87		-1.03672	0.0918916		4.68598		6.64146	4.68598
						23.19		-1.09779	0.079839		20.58		-0.37799	0.418803		5.2456				19.93		-1.05318	0.0884749		4.73358		5.2456	4.73358
					9-1B-3DAI	22.88		-1.00437	0.0989989		20.59		-0.381007	0.415904	9-1A-3DAI	4.20109	4.45591	0.247154		19.47		-0.927018	0.118299	9-1A-3DAI	3.51569		4.20109	3.51569
						22.97		-1.03149	0.0930058		20.52		-0.35989	0.436626		4.69461				19.5		-0.935246	0.116079		3.76145		4.69461	3.76145
						22.91		-1.01341	0.0969595		20.53		-0.362907	0.433604		4.47201				19.57		-0.954444	0.111059		3.90425		4.47201	3.90425
					9-1BΔ-1DAI	20.97		-0.428808	0.372556		20.25		-0.27844	0.526696	9-1AΔ-1DAI	1.41374	1.39446	0.0333175		17.63		-0.422369	0.378121	9-1AΔ-1DAI	1.39293		1.41374	1.39293
						21.01		-0.440862	0.362358		20.35		-0.308607	0.491353		1.35599				17.61		-0.416884	0.382927		1.28315		1.35599	1.28315
						21.05		-0.452915	0.352439		20.33		-0.302573	0.498226		1.41365				17.63		-0.422369	0.378121		1.31764		1.41365	1.31764
					9-1BΔ-2DAI	22.52		-0.895887	0.127091		20.27		-0.284473	0.51943	9-1AΔ-2DAI	4.08708	3.69563	0.373942		19.5		-0.935246	0.116079	9-1AΔ-2DAI	4.47479		4.08708	4.47479
						22.25		-0.814525	0.153276		20.29		-0.290507	0.512264		3.34209				19.46		-0.924275	0.119049		4.30297		3.34209	4.30297
						22.33		-0.838632	0.145		20.24		-0.275423	0.530368		3.65771				19.47		-0.927018	0.118299		4.48327		3.65771	4.48327
					9-1BΔ-3DAI	22.92		-1.01642	0.0962891		20.67		-0.40514	0.393423	9-1AΔ-3DAI	4.08585	3.94284	0.24779		19.58		-0.957187	0.11036	9-1AΔ-3DAI	3.56489		4.08585	3.56489
						22.89		-1.00738	0.0983144		20.64		-0.39609	0.401707		4.08594				19.55		-0.948959	0.112471		3.57165		4.08594	3.57165
						22.69		-0.947115	0.11295		20.6		-0.384024	0.413025		3.65671				19.44		-0.91879	0.120562		3.42583		3.65671	3.42583
					WT	21.28		-0.522224	0.300453		20.75		-0.429274	0.372157	WT	1.23865	1.34227	0.0943242		15.16		0.255067	1.79915	WT	0.206852		1.23865	0.206852
						21.41		-0.561398	0.274538		20.74		-0.426257	0.374751		1.36503				15.16		0.255067	1.79915		0.208294		1.36503	0.208294
						21.39		-0.555371	0.278374		20.66		-0.402124	0.396165		1.42314				15.16		0.255067	1.79915		0.220196		1.42314	0.220196
					9-1A-1DAI	21.98		-0.733163	0.184858		20.13		-0.24224	0.57248	9-1B-1DAI	3.09687	3.05742	0.171898		18.2		-0.578701	0.263815	9-1B-1DAI	2.17001		3.09687	2.17001
						21.9		-0.709055	0.195409		20.16		-0.25129	0.560674		2.86923				18.23		-0.586928	0.258864		2.1659		2.86923	2.1659
						22.04		-0.751243	0.17732		20.14		-0.245256	0.568517		3.20617				18.28		-0.600642	0.250818		2.26666		3.20617	2.26666
					9-1A-2DAI	22.81		-0.983276	0.103926		20.5		-0.353857	0.442734	9-1B-2DAI	4.26009	4.05164	0.182574		19.44		-0.91879	0.120562	9-1B-2DAI	3.67226		4.26009	3.67226
						22.56		-0.90794	0.123612		20.37		-0.31464	0.484574		3.92013				19.3		-0.880393	0.131707		3.67919		3.92013	3.67919
						22.65		-0.935061	0.116129		20.44		-0.335757	0.461576		3.9747				19.31		-0.883135	0.130877		3.52678		3.9747	3.52678
					9-1A-3DAI	23.43		-1.17011	0.0675916		21.14		-0.546924	0.283841	9-1B-3DAI	4.19935	3.77254	0.408036		19.19		-0.850224	0.141181	9-1B-3DAI	2.01048		4.19935	2.01048
						23.32		-1.13696	0.0729526		21.2		-0.565025	0.272255		3.73194				19.16		-0.841996	0.143881		1.89222		3.73194	1.89222
						23.24		-1.11285	0.0771166		21.26		-0.583125	0.261141		3.38632				19.2		-0.852966	0.140292		1.86141		3.38632	1.86141
					9-1AΔ-1DAI	21.6		-0.618653	0.240628		20.58		-0.37799	0.418803	9-1BΔ-1DAI	1.74045	1.75265	0.0211898		16.53		-0.120677	0.757396	9-1BΔ-1DAI	0.552951		1.74045	0.552951
						21.59		-0.61564	0.242304		20.54		-0.365924	0.430602		1.77712				16.51		-0.115192	0.767023		0.561394		1.77712	0.561394
						21.66		-0.636733	0.230816		20.64		-0.39609	0.401707		1.74038				16.57		-0.131648	0.738503		0.543948		1.74038	0.543948
					9-1AΔ-2DAI	23.96		-1.32982	0.0467932		20.3		-0.293523	0.508718	9-1BΔ-2DAI	10.8716	11.7668	1.48508		20.01		-1.07512	0.084116	9-1BΔ-2DAI	6.04781		10.8716	6.04781
						23.93		-1.32078	0.0477774		20.26		-0.281456	0.52305		10.9477				20		-1.07238	0.0846489		6.17906		10.9477	6.17906
						24.23		-1.41118	0.038799		20.26		-0.281456	0.52305		13.481				20.09		-1.09706	0.0799719		6.54043		13.481	6.54043
					9-1AΔ-3DAI	24.33		-1.44131	0.0361981		20.1		-0.23319	0.584535	9-1BΔ-3DAI	16.1482	15.512	1.00623		20.21		-1.12997	0.0741354	9-1BΔ-3DAI	7.8847		16.1482	7.8847
						24.12		-1.37803	0.0418762		20.06		-0.221123	0.601004		14.3519				20.2		-1.12723	0.074605		8.05581		14.3519	8.05581
						24.38		-1.45638	0.0349638		20.16		-0.25129	0.560674		16.0358				20.26		-1.14369	0.0718311		7.80545		16.0358	7.80545
							PP2A Nonalization						GAPDH Nornalization
						WT	1.08587	1.4136	1.34658			WT	0.147544	0.160369	0.155385
						9-1B-1DAI	2.18879	2.11428	2.26607			9-1B-1DAI	1.90651	1.73201	1.83678
						9-1B-2DAI	6.06861	6.64146	5.2456			9-1B-2DAI	5.38442	4.68598	4.73358
						9-1B-3DAI	4.20109	4.69461	4.47201			9-1B-3DAI	3.51569	3.76145	3.90425
						9-1BΔ-1DAI	1.41374	1.35599	1.41365			9-1BΔ-1DAI	1.39293	1.28315	1.31764
						9-1BΔ-2DAI	4.08708	3.34209	3.65771			9-1BΔ-2DAI	4.47479	4.30297	4.48327
						9-1BΔ-3DAI	4.08585	4.08594	3.65671			9-1BΔ-3DAI	3.56489	3.57165	3.42583
						WT	1.23865	1.36503	1.42314			WT	0.206852	0.208294	0.220196
						9-1A-1DAI	3.09687	2.86923	3.20617			9-1A-1DAI	2.17001	2.1659	2.26666
						9-1A-2DAI	4.26009	3.92013	3.9747			9-1A-2DAI	3.67226	3.67919	3.52678
						9-1A-3DAI	4.19935	3.73194	3.38632			9-1A-3DAI	2.01048	1.89222	1.86141
						9-1AΔ-1DAI	1.74045	1.77712	1.74038			9-1AΔ-1DAI	0.552951	0.561394	0.543948
						9-1AΔ-2DAI	10.8716	10.9477	13.481			9-1AΔ-2DAI	6.04781	6.17906	6.54043
						9-1AΔ-3DAI	16.1482	14.3519	16.0358			9-1AΔ-3DAI	7.8847	8.05581	7.80545
